# Supplementary material for: iRegulon: From a Gene List to a Gene Regulatory Network Using Large Motif and Track Collections
Source: PLoS Comput Biol. 2014 Jul 24;10(7):e1003731. doi: 10.1371/journal.pcbi.1003731 (PMC4109854; doi:10.1371/journal.pcbi.1003731)
Supplement: Table S1 — FactorBook gene sets used for tool comparison. (XLSX) [file pcbi.1003731.s009.xlsx]

## Sheet: Sheet1
EncodeID	FactorbookId	TF/Canonical MOTIF	TF alternate names	input set (top 200 gene targets inferred from top peaks in tss+-10kb)	Refseq id (converted using DAVID, http://david.abcc.ncifcrf.gov/conversion.jsp)
wgEncodeSydhTfbsHelas3CebpbIggrabPk	wgEncodeSydhTfbsHelas3CebpbIggrab	CEBPB	C/EBP-beta; CRP2; IL6DBP; LAP; NF-IL6; TCF5	PRAM1;AFTPH;TRIM27;TMC7;AHDC1;FAM185A;MGC16703;P2RX6;WNT7B;CALB1;FCGR1A;FAM138B;OR1D4;KLC1;SETD8;LOC643650;RPL23AP7;RABL2A;LOC100125556;APOBEC3F;DHRS4L1;NOTCH2;SH3TC1;SKAP2;PIAS4;LOC340508;HSD17B7P2;FAM72B;POLR2J3;CATSPER2;ENO2;ARHGEF40;PLEKHM1;PKD1;WTIP;LOC729513;MPP3;FAM21C;SP2;TPPP;SNX9;DTX2;FAM153C;NOTCH2NL;ANXA8L2;FAM138C;MAVS;STRC;GPR153;ABCC6;LOC541471;LOC100240734;DAND5;NKPD1;FAM86A;RBPMS…	NM_032152 NM_001002243 NM_017657 NM_006510 NM_030950 NM_024847 NM_001160364 NM_001029882 NM_147194 NM_001145268 NM_001159554 NM_005446 NM_058238 NM_004929 NM_000566 NR_026821 NM_003552 NM_005552 NM_001130107 NM_020382 NR_000029 NM_007082 NM_145298 NM_001006666 NM_001082488 NM_001200001 NM_024408 NM_018986 NM_003930 NM_015897 NR_003086 NM_001100910 NM_001097615 NM_054020 NM_001975 NM_018071 NM_014…
wgEncodeSydhTfbsHelas3E2f1StdPk	wgEncodeSydhTfbsHelas3E2f1Std	E2F1	E2F-1; RBAP1; RBBP3; RBP3	NFIB;KCNJ15;CDC20B;SPIN4;FAM111A;ALG5;EXOSC8;CADPS2;DOK1;RB1;VGF;MAST2;LOC440434;RNF213;LOXL3;QDPR;CLRN2;SENP3;TNFSF13;MET;C1orf112;EIF3D;SPAG9;C1orf156;DGCR8;ICMT;CDT1;MIR3618;HS6ST2;HES3;FAM81A;MANEA;AGAP7;ZNF417;EIF2AK2;CHD7;DHRS12;ZBED4;SLFN11;AMIGO2;SIK1;DCK;C11orf75;MGST3;ILK;RIF1;SPEN;ALDOA;SMYD4;RRP8;RPA1;NAV1;ANTXRL;RRM1;DOCK5;MALAT1;DLEU1;ITPR3;ARRB2;RRP7A;TEAD1;NT5M;SEL1L3;RRP7B;PROC;I…	NM_005596 NM_001190737 NM_002243 NM_001276435 NM_001145734 NM_152623 NM_001012968 NM_022074 NM_001142519 NM_001142364 NM_013338 NM_181503 NM_017954 NM_001009571 NM_001197260 NM_001381 NM_000321 NM_003378 NM_015112 NM_020914 NM_001256071 NM_032603 NM_000320 NM_001079827 NM_015670 NM_001198623 NM_003808 NM_000245 NM_018186 NM_003753 NM_001130527 NM_003971 NM_001190326 NM_012405 NM_030928 NR_037412 …
wgEncodeSydhTfbsK562E2f4UcdPk	wgEncodeSydhTfbsK562bE2f4Ucd	E2F4		DIAPH3;IRS2;RFC3;SKA3;MRP63;HMGB1;FOXM1;C13orf34;MZT1;C12orf32;NUDT15;SLC7A1;TFDP1;AP4M1;MCM7;NCAPG2;BIRC5;CENPJ;TMEM111;HAUS7;WHSC1;AFMID;TK1;FAM200B;ANKRD10;NEIL3;CEP55;SLBP;DCAF16;ALDOA;NCAPG;MOSPD2;FANCB;TTC24;IQGAP3;MKI67;C14orf106;FAM82A2;GCHFR;TRIP13;BRD9;HMX3;UNG;ALKBH2;MIR3939;GINS2;FGFR1OP;NOLC1;KDM4A;C13orf29;TMEM129;TACC3;CDCA4;LOC283481;EZH2;FGF14;LOC283480;CPOX;CTCF;CDT1;ZAR1L;BRCA2…	NM_001042517 NM_001258366 NM_003749 NM_002915 NM_145061 NM_001166017 NM_024026 NM_002128 NM_021953 NM_001243088 NM_001071775 NM_018283 NM_003045 NM_007111 NM_004722 NM_005916 NM_017760 NM_001012270 NM_001168 NM_018451 NR_073156 NM_017518 NM_133330 NM_001042424 NM_001010982 XM_058889 NM_003258 NM_001145191 NM_017664 NM_018248 NM_001127182 NM_018131 NM_006527 NM_017741 NM_000034 NM_022346 NM_152581…
wgEncodeSydhTfbsGm12878Ebf1sc137065StdPk	wgEncodeSydhTfbsGm12878EbfStd	EBF1	COE1; EBF; O/E-1; OLF1	LOC440434;PDE11A;TNFRSF13C;PLIN3;MRI1;MRPL4;SCNN1G;PLCB1;WHSC1L1;LETM2;C6orf226;FRYL;LENG8;C8orf40;SLC20A2;PFN1;KIAA1826;SSBP2;C6orf130;JMJD5;RASA4;GRSF1;FAM190A;SEPN1;EDNRB;TGFB2;LIPE;SOD1;LMBRD1;SRI;FAM32A;CIB3;RFTN1;TPD52;RARG;C12orf68;FAS-AS;FAS;BEND3;FCHO1;ZNF235;IGSF9;TRERF1;POLD1;PTAR1;RFC1;SKAP2;RNU4ATAC;TTBK2;TMEM111;PLAGL1;SPTAN1;C4orf41;NSMAF;SFRS18;SPEF1;NCAPG;C1orf52;GPR132;RFWD3;KIA…	NM_001077196 NM_052945 NM_005817 NM_001164189 NM_032285 NM_001031727 NM_015956 NM_001039 NM_015192 NM_017778 NM_023034 NM_001199659 NM_144652 NM_001008739 NM_001039751 NM_052925 NM_001257180 NM_005022 NM_001256732 NM_012446 NM_006989 NM_001079877 NM_001098477 NM_002092 NM_020451 NM_000115 NM_003238 NM_001135599 NM_005357 NM_000454 NM_018368 NM_001256891 NM_003130 NM_014077 NM_054113 NM_015150 NM_…
wgEncodeHaibTfbsGm12878Egr1V0416101PkRep1	wgEncodeHaibTfbsGm12878Egr1V0416101	EGR1	AT225; G0S30; KROX-24; NGFI-A;TIS8; ZIF-268; ZNF225	NAB1;MIR3687;MIR3648;DRAP1;C11orf68;SMPD1;NAB2;TMEM194A;SNAPC2;SIRT1;NME1-NME2;NME1;NKTR;HSP90AA1;LYL1;FCHSD2;RNF19A;FAM3C;C20orf43;LRRC27;CCDC57;ZFP36;AVPI1;JUNB;HOOK2;TRIM41;GSDMA;DOLK;NUP188;BZW1;KCNN1;STAT1;UBE2I;SFPQ;FCHO1;TGFB1;BCAS4;C8G;SKIL;FBXW5;RTN4RL1;DPH1;KLF10;TMEM131;GPR157;FLJ16341;REL;ABI2;ZNF652;C9orf41;CPPED1;PPP3CB;KLF9;NFE2L2;NUCKS1;LOC283050;ZMIZ1;LMBR1;DDX59;TNFRSF13C;TNIK;T…	NM_005966 NR_037458 NR_037421 NM_006442 NM_031450 NM_001135635 NM_000543 NM_005967 NM_015257 NM_001130963 NM_003083 NM_001142498 NM_001018136 NM_000269 NM_005385 NM_001017963 NM_005348 NM_005583 NM_014824 NM_015435 NM_001040020 NM_001143757 XM_290462 NM_152675 NM_198082 NM_003407 NM_021732 NM_002229 NM_013312 NM_001100176 NM_033549 NM_201627 NM_178171 NM_014908 NM_015354 NM_001207067 NM_014670 NM…
wgEncodeHaibTfbsGm12878Elf1sc631V0416101PkRep1	wgEncodeHaibTfbsGm12878Elf1sc631V0416101	ELF1	E74-like factor 1	CIAO1;TMEM127;LOC729852;DIAPH1;VPS33A;PHF23;CASC2;RAB11FIP2;CCDC76;SASS6;RPL27;IPPK;TPR;ACTB;C1orf27;CHMP4B;ARF4;ERCC5;SCYL3;SLC25A46;CHFR;C17orf62;DUSP28;SDF4;VPS4B;DCAF13;B3GALT6;LOC644961;PGBD4;CAP1;ING4;NCBP2;PCM1;C15orf24;LOC152217;GARS;IMP4;CD2BP2;TOP3A;SBNO2;MAP1LC3B;AURKAIP1;ASPSCR1;NARFL;C1orf103;TSSC4;COPE;FRG1;CD74;USP36;EDEM3;AIDA;DNLZ;RDBP;SKIV2L;GAPVD1;ZNF140;STK35;TSSK4;SCNM1;CCDC1…	NM_004804 NM_017849 NM_001193304 NM_005219 NM_001079812 NM_022916 NM_024297 NM_178816 NM_014904 NM_194292 NM_000988 NM_022755 NM_003292 NM_001101 NM_017847 NM_001164245 NM_176812 NM_001660 NM_000123 NM_020423 NM_181093 NM_138773 NM_001161344 NM_001033046 NM_001033575 NM_016176 NM_004869 NM_015420 NM_080605 NM_152595 NM_006367 NM_001105530 NM_198287 NM_001127582 NM_007362 NM_001042540 NM_006197 NM…
wgEncodeSydhTfbsHelas3Elk4UcdPk	wgEncodeSydhTfbsHelas3Elk4Ucd	ELK4	SAP1	EGR1;CXorf56;UBE2A;RAB11B;RBAK;MAP3K14;POM121C;EGR2;SPDYE5;CCZ1;GTF2H2C;GTF2H2D;CDK11A;CDK11B;SPRED2;RPL21P28;RPL23AP7;OSGIN2;RABL2A;RPL32;ARHGAP1;ZNF408;SNORA7A;RPL21;RPS19BP1;ECH1;SEPT10;TRIP12;RS1;ANKRD57;XPOT;STK35;ZNF227;PDCD6;KIAA1530;UBXN2B;EXOC2;CHMP1A;C16orf55;RHOT2;PMS2P3;RTEL1;IPPK;LOC728613;STAG3L2;RMND1;STMN3;CYP4V2;POLA1;RFWD3;PMS2P5;ANKRD17;C6orf211;TMBIM6;PHB2;EMG1;EEF1B2;DDX12;FA…	NM_001964 NM_001170569 NM_022101 NM_003336 NM_004218 NM_021163 NM_001204456 NM_003954 NM_001099415 NM_000399 NM_001099435 NM_015622 NM_001098728 NM_001042490 NM_024011 NM_033486 NM_001787 NM_001128210 NR_026911 NR_000029 NM_004337 NM_001126111 NM_007082 NM_000994 NM_004308 NM_001184751 NM_024741 NR_002582 NM_000982 NM_194326 NM_001398 NM_144710 NM_004238 NM_000330 NM_007235 NM_080836 NM_182490 NM…
wgEncodeHaibTfbsT47dEralphaaV0416102Est10nm1hPkRep1	wgEncodeHaibTfbsT47dEralphaaV0416102Estradia1h	ESR1	ER alpha	SNX24;SERPINA6;ASB13;KRT13;GREB1;NCF2;SERPINA1;FMN1;IER3;CASP7;OSGIN1;ARL3;MYOG;SGK3;GAS6;LMAN1L;LOC730005;PRLH;MAP6D1;GPR37L1;GUCA2B;FREM2;AGR3;PTGES;STARD10;LOC440434;SLC47A1;NPEPPS;JPH2;PA2G4P4;PDCD10;MARCH10;MAPT;CCR7;FHL2;HSPB8;C14orf43;IGFBP4;PARD6B;LNPEP;PAPSS2;C16orf74;SLC25A45;FAM134B;LOC283440;SCOC;LOC401109;CHD9;XAB2;SLC22A5;CTBP1;CCL28;FABP3;C1orf125;TTC39A;GINS3;GRIK3;ADAMTSL5;C1QTNF…	NM_014035 NM_001756 NM_024701 NM_002274 NM_153490 NM_014668 NM_000433 NM_001002235 NM_000295 NM_001103184 XM_003959945 NM_003897 NM_001227 NM_033338 NM_013370 NM_182981 NM_004311 NM_002479 NM_001033578 NM_000820 NM_021819 NM_015893 NM_024871 NM_004767 NM_007102 NM_207361 NM_176813 NM_004878 NM_006645 NM_018242 NM_006310 NM_020433 NR_003284 NM_007217 NM_001100875 NM_152598 NM_016835 NM_001123066 N…
wgEncodeSydhTfbsHepg2ErraForsklnStdPk	wgEncodeSydhTfbsHepg2ErraForsklnStd	ESRRA	ERR1; ERRa; ERRalpha; ESRL1; NR3B1	PPTC7;PEMT;TKT;OPLAH;TAOK2;TSR2;ADRB3;SRCRB4D;DLX2;FAM165B;PPIA;EPS8L2;ABCA2;SETD8;C9orf139;ATP4A;TPRN;ATP5D;MIDN;FAM195A;COX5A;ESRRA;AIFM2;C11orf20;NRSN2;MIR641;KHDRBS3;NIPSNAP1;SLC6A12;FGFR3;C16orf11;AKT2;HUS1;SPATS1;APOC4;CDT1;ACYP1;NLRC4;GPCPD1;AGMAT;FAM164C;ZMIZ2;GFI1B;MGC29506;MLXIPL;MED9;SAMD4A;NDUFA10;ACSL5;FGFR4;MARVELD1;STAT6;GSTM4;PAQR8;ZNF57;C7orf47;ACY1;HSD11B2;AP1M1;LOC442497;USP31;…	NM_139283 NM_007169 NM_001267551 NM_001064 NM_017570 NM_016151 NM_001252043 NM_058163 NM_000025 NM_080744 NM_004405 NM_021130 NM_022772 NM_001606 NM_020382 NM_207511 NM_000704 NM_173691 NM_001001975 NM_001687 NM_177401 NM_138418 NM_004255 NM_004451 NM_032797 NM_024958 NR_030371 NM_006558 NM_001202502 NM_003044 NM_001122847 NM_000142 NM_145270 NM_001243027 NM_001626 NM_004507 NM_145026 NM_001646 N…
wgEncodeHaibTfbsT47dGata3sc268V0416102Dm002p1hPkRep1	wgEncodeHaibTfbsT47dGata3sc268V0416102Dmso2	GATA3	HDR; HDRS	MS4A7;TNRC18;TACC1;WDR74;ABCC5;TXNRD1;PARD6B;CD55;C4orf19;C8orf75;LONP2;SPTLC2;PIP;KRT18;BAHCC1;ZFPM1;MESP1;RERG;ARGFXP2;MIR2117;CLMN;KRTAP3-1;LOC642587;CCNG2;LOC100130987;SSH3;ZNF619;DEGS2;ZMYND8;QSOX1;TRIM55;OSBPL2;SLC16A6;SLC36A2;C5orf4;TLE3;SIDT1;HSD17B2;C10orf40;PDE4DIP;C15orf38;C15orf38-AP3S2;KLK13;LYRM7;HINT1;EDARADD;KLC1;RFESD;MED13L;DOT1L;AP3D1;HEG1;TMEM87A;CCDC125;TCL1B;SNRK;ENPP3;MED23…	NM_021201 NM_001080495 NM_006283 NM_001122824 NM_018093 NM_001023587 NM_005688 NM_001093771 NM_003330 NM_032521 NM_000574 NM_018302 NM_001104629 NM_031490 NM_004863 NM_002652 NM_199187 NM_000224 NM_001080519 XM_371084 NM_153813 NM_018670 NM_032918 NM_001190726 NR_002222 NR_031751 NM_024734 NM_031958 NM_004354 NM_018276 NM_001145094 NM_173656 NM_206918 NM_012408 NM_183047 NM_001004128 NM_002826 NM…
wgEncodeSydhTfbsH1hescMaxUcdPk	wgEncodeSydhTfbsH1hescMaxUcd	MAX	bHLHd4	FBXO25;RPL23AP7;RABL2A;ZNF658;MS4A4A;CD55;EFNB3;ADAMTS5;BFSP1;DBC1;NCALD;C3orf43;GOLGA8A;SPOP;C14orf34;GABRB2;ZNRF3;PNMAL1;LPL;PES1;GCNT1;MSTO1;SRBD1;PPP2R5C;WDR36;PLEK;ENSA;LRRC70;BTBD3;TMEM55B;PBLD;PNP;MIR4288;HNRNPH3;HTATIP2;ENTPD4;LRFN5;LGALS17A;ATG10;PVRL3;UBE2B;NOB1;TMCC1;WWP2;CDKL3;EEF2;PTBP2;C10orf11;STON1-GTF2A1L;PDPR;FANCL;GGA1;PEAK1;OR5A2;MIR7-2;DHX32;FBXL20;ZMAT1;HMOX2;KLRC1;MS4A12;C1…	NM_012173 NR_000029 NM_007082 NM_033160 NM_001243266 NM_000574 NM_001406 NM_007038 NM_001161705 NM_014618 NM_001040624 NM_181076 NM_181077 NM_001007226 NM_003563 NM_000813 NM_001206998 XM_290972 NM_018215 NM_001103149 NM_000237 NM_001243225 NM_014303 NM_001097634 NM_001097633 NM_018116 NM_001256532 NM_018079 NM_002719 NM_001161725 NM_139281 NM_002664 NM_004436 NM_207042 NM_181506 XR_042302 NM_014…
wgEncodeSydhTfbsNb4CmycStdPk	wgEncodeSydhTfbsNb4CmycStd	MYC	cMyc;	COL9A2;ASS1;CNN2;SNORD115-38;MIR185;C22orf25;LOC57653;LOC100499484;C8orf34;KLK1;C5orf52;SLC22A5;C19orf76;ZNF2;ZNF514;ONECUT3;TNFRSF10A;ZNF323;ZKSCAN3;KLK6;N4BP3;GABRB3;TLN1;CREB3;ATAD2;KRTAP2-4;PRKCQ;BMP3;CCNC;DDX3X;ASAH1;ATP1A1;ZDHHC8;CDSN;CAMK1;SIAH1;PTGS2;ANKRD29;TMBIM1;SGK223;ODC1;SNORA80B;MNX1;NCRNA00293;ZNF28;C9orf5;FBXW7;ZBED4;SHC3;PRDX3;BAZ1B;TMEM14A;SLC26A10;RHOG;NEU2;BRPF1;ZNF155;CDH23;…	NM_001852 NM_000050 NM_004368 NR_003353 NR_003353.1 NR_029706 NM_052958 NM_001195639 NM_002257 NM_001145132 NM_003060 NM_021088 NM_001017396 NM_032788 NM_001080488 NM_003844 NM_001242894 NM_024493 NM_001012964 NM_002774 NM_015111 NM_000814 NM_006289 NM_006368 NM_014109 NM_033184 NM_001242413 NM_006257 NM_001201 NM_005190 NM_001013399 NM_024005 NM_001193416 NM_001127505 NM_004315 NM_000701 NM_0011…
wgEncodeSydhTfbsK562Nfe2StdPk	wgEncodeSydhTfbsK562Nfe2Std	NFE2	NF-E2; p45	CLCN7;ANXA2P2;AMDHD2;ATP6V0C;GET4;LAMP1;RAD9A;DVL2;RNASEK;KIAA0415;HMOX1;C15orf34;HEXA;TPI1P3;FAM118B;RPUSD4;WDR81;BHLHB9;CDK4;MARCH9;BAX;MCOLN1;NLN;RNF157;UBE2Q1;CHRNB2;KAT5;CALM1;FAM21A;TRAPPC2L;SPPL3;KLHL12;GALNS;MAP3K1;KATNAL1;SPTA1;ATP6V0D1;HOXC13;KDM4C;INADL;APEX1;ZNF292;ATP6V1G1;OSGEP;C16orf42;CLCN6;MTHFR;C4orf52;GCLM;KIAA1598;COMMD9;PRR5L;GNPTG;VPS33A;SRBD1;GCNT2;RRAGC;FNDC3A;FAM21C;AFF4;…	NM_001287 NM_001114331 NR_003573 NM_015944 NM_001145815 NM_001694 NM_001198569 NM_015949 NM_005561 NM_001243224 NM_004584 NM_004422 NM_001004333 NM_002133 NM_000520 NR_027338.1 NR_027338 NM_024556 NM_001144827 NM_032795 NM_152348 NM_001142524 NM_030639 NM_000075 NM_138396 NM_004324 NM_138763 NM_020533 NM_020726 NM_052916 XM_290732 NM_017582 NM_000748 NM_001206833 NM_006388 NM_006888 NM_001005751 …
wgEncodeSydhTfbsGm19193NfkbTnfaIggrabPk	wgEncodeSydhTfbsGm19193NfkbIggrab	NFKB1	EBP-1; KBF1; NF-kB1; NF-kappa-B; NF-kappaB; NFKB-p105; NFKB-p50; NFkappaB; p105; p50	CBFA2T3;MMD2;TNFRSF4;THOP1;QTRT1;FSTL3;EBI3;FAM151A;NLRP7;HLA-B;FAM18A;SH3BP2;FSCN1;TUBB2C;SLC34A3;LMNA;LRRC4B;CYB561;TYK2;DEF6;TYMS;C18orf56;PRSS50;EDN2;AGPAT3;C1orf159;PHC2;GTDC1;LRRC33;PIK3CD;C1orf200;TRAF3;NOTCH2NL;IGLL5;PKN3;ATOX1;JUNB;ZNF506;MARVELD1;TNFAIP3;RAP2C;CX3CL1;TCF3;HSPB1;HCST;NFKB2;SHH;GPR35;NFKBID;SPAG4;L1CAM;KCNK5;MMP9;PRM1;NTN3;ZNF764;DNAH1;SH3TC1;ITGAM;KREMEN2;ICAM1;CD209;BID…	NM_005187 NM_198403 NM_001100600 NM_003327 NM_003249 NM_031209 NM_005860 NM_005755 NM_176782 NM_139176 NM_001127255 NM_005514 NM_001122681 NM_003023 NM_003088 NM_001177316 NM_080877 NM_170707 NM_001257374 NM_001080457 NM_001915 NM_001017918 NM_003331 NM_022047 NM_001071 NM_001012716 NM_013270 NM_001956 NM_020132 NM_001037553 NM_017891 NM_198040 NM_004427 NM_001006636 NM_024659 NM_198565 NM_005026…
wgEncodeHaibTfbsA549GrPcr1xDex50nmPkRep1	wgEncodeHaibTfbsA549GrPcr1xDexb	NR3C1	GCCR; GCR; GR; GRL	MBOAT2;C10orf54;RBM20;PON2;CIDEC;RPH3AL;MT2A;DECR1;WISP2;C5AR1;WDR69;PA2G4P4;ABHD2;ID1;CYP2B7P1;AHNAK;TENC1;LOC100131496;FTH1;ZFP36;ITGB1;SPG7;ENTPD2;LOC100216001;FAM129B;FKBP5;KLF9;NEK10;MRFAP1;MIR326;ANGPTL4;PYGB;ALOX5AP;CYB5B;CAPN2;DNAJC5B;KRT7;NKPD1;LEKR1;ZFAND5;GSG1;ETFB;GRAP;SNX8;PER1;NFKBIA;PSCA;MIR4295;AMIGO2;PARD6B;SLC19A2;LPP;RBFOX3;NANOG;C14orf182;HIF3A;C9orf150;TFCP2L1;AICDA;B4GALT1;P…	NM_138799 NM_022153 NM_001134363 NM_000305 NM_022094 NM_001199551 NM_001190411 NM_006987 NM_005953 NM_001359 NM_003881 NM_001736 NR_003284 NM_007011 NM_002165 NR_001278 NM_001620 NM_024060 NM_170754 NM_015319 NM_002032 NM_003407 NM_002211 NM_003119 NM_001246 NM_203468 NM_022833 NM_001035534 NM_001145775 NM_001206 NM_001031741 NM_152534 NM_033296 NM_001272053 NR_029891 NM_139314 NM_001039667 NM_00…
wgEncodeSydhTfbsHelas3Nrf1IggmusPk	wgEncodeSydhTfbsHelas3Nrf1Iggmus	NRF1	ALPHA-PAL	MRPL45;TUBD1;RPS6KB1;SLC2A11;SDHAP1;C17orf97;DPF2;MRPL17;MRPL45P2;POLA2;DDX11L2;PHF12;COX6A1;LOC255512;TOLLIP;DDX12;MMEL1;SNRNP70;KHDRBS1;ZNF177;ZNF559;RAGE;ZNF576;IRGQ;FAM58A;YIPF2;C19orf52;DIMT1L;AIP;IPO11;UBN2;SYNGR4;TMEM143;ADI1;C17orf63;C1orf124;EXOC8;SAFB2;SAFB;FAM98A;LOC100133091;DEDD2;ZNF526;FXR2;TTC37;ARSK;VDAC3;EEF2;CEP250;LOC96610;PPP2CA;VRK3;ZNF473;MYPOP;CRTC1;FLJ39582;THAP7;ALAS1;SDF…	NM_032351 NM_016261 NM_001193609 NM_003161 NM_001272042 NM_001024938 NM_030807 NR_003264 NM_001013672 NM_006268 NM_022061 NR_033934 NM_002689 NR_024004 NM_020889 NM_001033561 NM_004373 NM_019009 NM_033467 NM_001009820 NM_003089 NM_001271878 NM_006559 NM_003451 NM_001172651 NM_001202406 NM_032497 NM_024327 NM_001145347 NM_001007561 NM_001130997 NM_152274 NM_024029 NM_138358 NM_003977 NM_016338 NM_…
wgEncodeHaibTfbsGm12891Pax5c20V0416101PkRep1	wgEncodeHaibTfbsGm12891Pax5c20Pcr1x	PAX5	BSAP	MIR3687;MIR3648;PTPN3;ABLIM3;AP3B1;C1orf194;RPS5;ZNF837;WDR34;ACTR2;GCNT1;ULK4;FRMD5;CD74;HNRPLL;AAAS;GRINA;PARP10;CALM3;GOLGA1;PDLIM1;HLA-DMB;MOBKL1B;EIF5B;TXNDC9;BANK1;CARS2;ING1;TFEB;EIF4E;C21orf37;ZNF77;C9orf71;FAM151B;C1orf144;SEPT2;HDLBP;AMZ2P1;NFKBID;SIK1;DNAJC17;ZFYVE19;METRNL;LAPTM5;CEBPG;LOC401397;MMP2;METTL7A;SEC22B;CUEDC1;KLF13;MAP1LC3B2;CIRBP;SLC4A1AP;SUPT7L;LSP1;MKS1;SENP1;PFKM;SOCS…	NR_037458 NR_037421 NM_001145368 NM_014945 NM_001271769 NM_001122961 NM_001009 NM_001129730 NM_138466 NM_052844 NM_001005386 NM_001097634 NM_001097633 NM_017886 XM_929989 NM_032892 NM_004355 NM_001025158 NM_001142650 NM_138394 NM_001173466 NM_000837 NM_001009184 NM_032789 NM_005184 NM_002077 NM_020992 NM_002118 NM_015904 NM_005783 NM_001083907 NM_017935 NM_024537 NM_005537 NM_001267728 NM_0011678…
wgEncodeHaibTfbsGm12891Pou2f2Pcr1xPkRep1	wgEncodeHaibTfbsGm12891Pou2f2Pcr1x	POU2F2	OCT2	HIST1H1B;HIST2H2BE;HIST2H2AB;HIST2H2AC;ARHGDIA;P4HB;TAF12;C19orf6;GADD45B;RNF167;WDR74;CCNB1IP1;HIST1H1D;HIST1H1C;SIRT4;PLEKHG2;DDX26B;MEPCE;PPAN-P2RY11;RNU12;EIF3G;RPPH1;RCC1;ZBTB4;CNN2;TNKS1BP1;CD74;BRD2;FAM100B;BAT2;ZCWPW1;HIST1H2BC;ACPT;NDUFA4L2;CSK;LOC100130000;RNU4ATAC;ATF4;AMAC1L3;ATF7IP;PFN1;UBA1;HIST1H1E;ELL;HIST1H2AC;PTPN6;POLR2A;P2RY11;NEAT1;RNU11;PARP2;EAPP;MIR142;ACTB;HLA-B;FBXL18;E2…	NM_005322 NM_003528 NM_175065 NM_003517 NM_001185077 NM_004309 NM_000918 NM_001135218 NM_005644 NM_015675 NM_015528 NM_018093 NM_021178, NM_182849, NM_182851, NM_182852 NM_182851 NM_005320 NM_005319 NM_012240 NM_022835 NM_182540 NM_001194990 NM_001040664 NR_029422 NM_003755 NR_002312 NM_001269 NM_001048194 NM_020899 NM_001128833 NM_004368 NM_033396 NM_004355 NM_001025158 NM_001113182 NM_001258008…
wgEncodeSydhTfbsHelas3Prdm19115IggrabPk	wgEncodeSydhTfbsHelas3Prdm1vIggrab	PRDM1	BLIMP1; PRDI-BF1	FAM72D;SRGAP2P2;MTAP;TMEM30A;FAM72A;C14orf73;TNRC6A;FAM153C;MIR1296;FAM72B;MST1R;LOC100134868;CDC42;ZNF76;FAM18B1;ZCCHC14;ABHD4;CNOT2;C9orf3;KLRC3;ABLIM3;LOC100130298;TNRC18;GABRB3;ISX;MRC2;KLRC2;NOL10;LGSN;ZNF238;SP140L;LIF;TMEM59L;CRLF1;GLI3;CNR2;HSD17B7;TINAGL1;KDSR;PCA3;UGT2B28;MIR551A;RBCK1;NR4A2;SP100;BRI3;KRTAP4-8;MZT2B;KRTAP4-9;SMPD4;PSMG4;PPARGC1B;ZNF302;AQP1;CGREF1;PEBP4;FKBP5;IPPK;C15o…	NM_207418 XM_001128582 NM_002451 NM_001143958 NM_018247 NM_001123168 NM_020847 NM_014494 NM_001079527 NR_031566 NM_001100910 NM_001244937 NM_001039802 NM_001791 NM_003427 NM_015144 NM_022060 NM_001199302 NM_001193329 NM_032823 NM_002261 NM_014945 NM_001080495 NM_000814 NM_001008494 NM_006039 NM_002260 NM_024894 NM_001261392 NM_001143940 NM_016571 NM_138402 NM_001257135 NM_002309 NM_012109 NM_0047…
wgEncodeHaibTfbsK562NrsfV0416102PkRep1	wgEncodeHaibTfbsK562NrsfV0416102	REST	NRSF; XBR	CRMP1;ZNF655;FAM200A;HSPA1A;HSPA1L;C19orf45;TMEM22;GRIN2C;CDC25B;CENPB;GNPAT;SLC44A5;LOC283432;TTLL11;NEDD1;SCN2A;FHL3;MIR137;FGF18;NR2E1;SCAP;NR4A1;DIRAS1;PAPD5;ZNF79;UNC5A;RXFP3;PTPRR;KIAA1486;GRM2;KIAA1199;CPNE4;KCNC1;CNGA3;NEFH;DRD3;HPCA;GRIK2;FAM24A;IPO13;HDAC3;OTOA;PRSS22;CMA1;DPYSL4;LRRC16B;PLA2G4C;ZDHHC22;RAB11FIP4;SCRT2;CACNG2;CPNE9;FAM96A;TSEN54;MMP24;ATL1;CABP7;DGCR8;PLBD2;HTR1A;BATF2;…	NM_001313 NM_001014809 NM_138494 NM_001009958 NM_145111 NM_005345 NM_005527 NM_198534 NM_000835 NM_004358 NM_021874 NM_001810 NM_014236 NM_001130058 NM_152697 NM_001139442 XM_088486 NM_001135175 NM_001040142 NM_021007 NM_004468 NM_001243878 NR_029679 NM_033649, NM_003862 NM_003862 NM_003269 NM_012235 NM_001202233 NM_145173 NM_022447 NM_007135 XM_030300 NM_133369 NM_016568 NM_002849 NM_001207015 N…
wgEncodeSydhTfbsGm12878Rfx5200401194IggmusPk	wgEncodeSydhTfbsGm12878Rfx5n494Iggmus	RFX5		GSTP1;MNX1;SPIN2B;FAM57A;POLD2;ASAH2B;RFC5;ARL5C;IQCE;RNF19A;FBXL16;METRN;PNLDC1;PCDH8;PPM1L;ANGPTL6;SCAPER;JAKMIP1;SMPDL3A;METTL2A;RNF10;ZDHHC13;MBNL1;TMCC1;PCGF5;TACC1;CASK;TBC1D23;RNMT;GPATCH8;PHIP;USP12;CSGALNACT1;KRTAP9-3;ZNF273;LOC100498859;RCC2;USP49;GGA2;CTDP1;RAD9B;PALM2;PALM2-AKAP2;SEC14L1;RPL38;FAM21C;MPZL1;TRIM62;C2orf54;C8orf38;TIFA;ALPK1;BICD2;ADAM23;ATP1A4;OR2T3;SUV39H1;RDX;CASC1;C…	NM_000852 NM_001165255 NM_001006681 NM_024792 NM_001127218 NM_001079516 NM_007370 NM_001130112 NM_001143968 NM_001100390 NM_152558 NM_015435 NM_153350 NM_024042 NM_173516 NM_002590 NM_139245 NM_031917 NM_020843 NM_001145923 NM_001099433 NM_144720 NM_006714 NM_181725 NM_001005372 NM_014868 NM_001001483 NM_019028 NM_021038 NM_015008 NM_001256549 NM_032373 NM_006283 NM_001122824 NM_003688 NM_0011260…
wgEncodeHaibTfbsHepg2RxraPcr1xPkRep1	wgEncodeHaibTfbsHepg2RxraPcr1x	RXRA	NR2B1; RXR-alpha	DHFR;MTRNR2L8;ROCK1P1;MIR3687;MIR3648;ITGB2;MTRNR2L2;EAPP;LOC653786;LOC100190986;ABCC6;NOMO3;NOMO1;ABCC6P2;GATSL1;TBC1D3G;TBC1D3H;GATSL2;TBC1D3B;ABCC6P1;NOMO2;WASH1;WASH3P;TMC7;WASH7P;PKD1P1;WASH5P;ZNF229;DDX11L9;LPCAT3;LOC100288778;HIC2;PI4KAP2;LOC84931;FASN;B4GALNT3;SLC7A5P1;DNM1P41;ATRN;DGCR6;ELOVL5;LOC100271836;NPIP;SLC7A5P2;PDE6B;ACSM2B;PKD1;MIR3180-5;ACSM2A;AQP7P1;RHOQ;TTTY20;DDX11L2;RNF103…	NM_000791 NM_001190702 NR_033770 NR_037458 NR_037421 NM_000211 NM_001190470 NM_018453 NM_001079528 NM_001004067 NM_014287 NR_023387 NM_001145063 NM_001040282 NM_001159332 NM_001123392 NM_001145064 NM_001001417 NR_003569 NM_001004060 NM_182905 XM_003960436 XR_172490 NM_199163 NM_024847 NM_001160364 NR_024540 NR_036447 XR_172152 NR_033266 NM_014518 NR_034090 NM_005768 NM_015094 NR_003700 NM_004104 …
wgEncodeHaibTfbsGm12878SrfPcr2xPkRep1	wgEncodeHaibTfbsGm12878SrfPcr2x	SRF	MCM1	MAP3K14;B4GALT1;EGR1;EGR2;EGR3;PTMS;ARHGAP1;ZNF408;MS4A15;RAB11B;NR4A1;JUNB;EGR4;EIF2B2;ACTB;MIR142;HOMER1;C14orf43;BCL2L12;IRF3;KDM3A;FOSL1;PCDHA5;PCDHA7;PCDHA6;ZSWIM6;DPY19L3;FOSB;SF3B14;ARPC4-TTLL3;ARPC4;TADA3;PRX;FAM32A;MRPS23;FAM100A;MGRN1;NDUFS5;FILIP1L;ING4;RAD51AP2;TCF7;RAET1K;C5orf51;C8orf77;ZNF252;EIF2B3;MCL1;STK16;PHF6;GLB1L;BCL10;RTN4RL1;DPH1;ZNF460;ACTG1;IER2;SMTN;DENND1A;SNRPB2;DUSP…	NM_003954 NM_001497 NM_001964 NM_000399 NM_001199880 NM_004430 NM_002824 NM_004308 NM_001184751 NM_024741 NM_001098835 NM_004218 NM_001202233 NM_002229 NM_001965 NM_014239 NM_001101 NR_029683 NM_001277077 NM_004272 NM_052842 NM_001040668 NM_001571 NM_001197122 NM_018433 NM_001146688 NM_005438 NM_018908 NM_018910 NM_018909 NM_020928 NM_207325 NM_001172774 NM_001114171 NM_006732 NM_001198793 NM_001…
wgEncodeSydhTfbsK562Stat1Ifng30StdPk	wgEncodeSydhTfbsK562Stat1Ifng30Std	STAT1	CANDF7; ISGF-3; STAT91	KIAA1632;ZHX1;APOL4;AEBP2;ENGASE;LIPH;ZNF280D;CSF1;SEC24A;HPN;IRF1;IRF9;ARHGAP8;WDR61;PAPSS2;TMEM88B;LOC441869;LEPROTL1;NOL10;C14orf43;HIBCH;SBNO2;TNFAIP2;DNMT3B;ALPK1;HSD17B10;ICAM1;STAT1;SLC7A2;IFI27;MRAS;APOL3;CLCN3;SEPX1;HLA-E;APOL1;AKAP10;TTLL6;CALCOCO2;SMG1;NLRC5;KNCN;FCGR1C;DHH;CLIC2;C5orf41;AGXT2L2;TM7SF3;CDK19;NAGLU;AIM2;TRIM69;DTX3L;GUCA1B;PARP9;KIF2A;MED21;PPY2;HDAC6;USP48;OCIAD2;MIR54…	NM_001017926 NM_030643 NM_145660 NM_153207 NM_001114176 NM_022759 NM_139248 XM_370867 NM_001002843 NM_000757 NM_001252231 NM_002151 NM_002198 NM_006084 NM_017701 NM_001017526 NM_025234 NM_001015880 NM_001146685 NM_001128208 NM_024894 NM_001261392 NM_014362 NM_001100122 NM_014963 NM_006291 NM_006892 NM_001207055 NM_001102406 NM_025144 NM_001037811 NM_004493 NM_000201 NM_007315 NM_001008539 NM_0030…
wgEncodeSydhTfbsK562Stat2Ifna30StdPk	wgEncodeSydhTfbsK562Stat2Ifna30Std	STAT2	ISGF-3; P113; STAT113	PHF11;MX1;DTX3L;PARP9;ODF3B;KLHDC7B;IFI27;DDX58;SP100;EPSTI1;POU3F2;IRF9;SP110;HERC6;STAT1;IFIT5;ADAR;IFIT3;OAS3;IFIH1;PLSCR1;IRF1;LAP3;TRIM69;PNPT1;ISG15;DDX60;CMPK2;STAT2;OAS1;IFITM1;SAMD9L;ACHE;APOF;DHX58;DDX60L;TRIM34;C13orf29;ANKRD45;IFITM3;IRF7;IFIT1;NAPA;PARP12;IFI6;UBE2L6;TRIM21;PARP14;PARP10;RBCK1;USP18;GRINA;HLA-E;TMEM140;ZC3HAV1;IFI16;CSF1;LGALS3BP;TRIM25;TMEM185B;C2orf18;STOML1;C19orf…	NM_016119 NM_001144925 NM_138287 NM_031458 NM_001146102 NM_001014440 NM_138433 NM_005532 NM_014314 NM_001080391 NM_003113 NM_001002264 NM_005604 NM_006084 NM_001185015 NM_080424 NM_001013000 NM_007315 NM_012420 NM_001025107 NM_001111 NM_001549 NM_001031683 NM_006187 NM_022168 NM_021105 NM_002198 NM_015907 NM_080745 NM_033109 NM_005101 NM_017631 NM_207315 NM_005419 NM_001032409 NM_003641 NM_152703…
wgEncodeHaibTfbsGm12878Tcf12Pcr1xPkRep1	wgEncodeHaibTfbsGm12878Tcf12Pcr1x	TCF12	HEB; HTF4; HsT17266; bHLHb20	HIST1H2BJ;HIST1H4I;HIST1H2AG;HIST2H2BF;HIST2H3D;LOC91450;SH3BP1;STAG3L3;HSH2D;RIMBP3;CCDC69;MTRNR2L8;THEG;C20orf135;WASH7P;PKD1P1;WDR74;DBNDD1;ABHD8;C21orf33;GTF2H2C;HIST2H2BE;CBFA2T3;LOC728855;NSUN5P1;HIST1H4K;ISG20;ORAI2;KIAA1949;TMCO3;GTF2H2;LOC442421;DHFR;RBM38;IL21R;STAT1;DTX2;SBF1;MYEOV;CXCR3;CBWD6;MACC1;TRPV3;HIST2H2AB;TMEM18;ADORA2A;UMODL1;NEU4;STAG3L1;CRYZ;UNC93B1;BCL3;C1orf186;NCF4;HIST…	NM_021058 NM_003495 NM_021064 NM_001024599 NM_001123375 NM_018957 NM_001013739 NM_032855 NM_015672 NM_015621 NM_001190702 NM_016585 NR_024540 NR_036447 XR_172152 NM_018093 NM_001042610 NM_024043 NM_024527 NM_004649 NM_001098728 NM_003528 NM_005187 NM_001039575 NR_033322 NM_003541 NM_002201 NM_032831 NM_001126340 NM_017905 NM_001515 NM_000791 NM_183425 NM_017495 NM_181078 NM_021798 NM_007315 NM_00…
wgEncodeSydhTfbsHepg2Tcf7l2UcdPk	wgEncodeSydhTfbsHepg2Tcf4Ucd	TCF7L2	TCF-4; TCF4	UGT2B11;ALG1L2;CCDC53;C9orf57;FRG1;TMEM143;SLC7A5;TMC7;ZNF443;LOC344887;SNRNP35;MMP12;ZNF121;FGG;NAV2;TMEM45B;MTIF2;ZNF799;SPERT;SCMH1;SEC63;CCDC86;C11orf52;VAV3;SPINK1;FAM113B;PTK2B;GLYATL2;LOC100233209;GVINP1;DNAJB3;C1orf31;OR2AT4;C17orf42;ADAP2;GSTA1;UGT1A1;RRP7A;CELF1;HHLA2;C11orf58;LOC440925;GATAD1;LGR5;ING4;APCDD1;EIF2C2;SP5;ANXA11;SCML1;TMEM90B;CCDC81;RHBG;CPA6;KCNT2;MIR371;CD28;LOC1001909…	NM_001073 NM_001136152 NM_016053 NM_001128618 NM_004477 NM_018273 NM_003486 NM_024847 NM_001160364 NM_005815 NM_007020 NM_022717 NM_002426 NM_001008727 NM_021870 NM_000509 NM_001111018 NM_145117 NM_138788 NM_001005369 NM_002453 NM_001080821 NM_203381 NM_152719 NM_001031694 NM_007214 NM_024098 NM_080659 NM_001079874 NM_006113 NM_003122 NM_004103 NM_145016 NR_003945 NM_001001394 NM_001005285 NM_018…
wgEncodeSydhTfbsK562Yy1UcdPk	wgEncodeSydhTfbsK562bYy1Ucd	YY1	YY1; DELTA; INO80S; NF-E1; UCRBP; YIN-YANG-1	WHSC2;THAP4;CXXC1;ATG4B;HCFC1;TMEM187;MIR3202-1;TCP11L1;C20orf196;USP31;C7orf25;MORN4;PTPLB;NDUFS6;MRPL36;CPEB4;DEPDC6;ATE1;TXNDC15;TMEM39A;POGLUT1;C10orf119;C15orf23;SLMAP;FAM193B;QTRT1;OSBPL11;ZFX;C2orf34;PREPL;CAMLG;SCYL3;CNNM2;MANF;GUSB;NARS;C3orf19;BOP1;LOC91316;HSF1;MIR320A;PRR25;POLR3D;RCE1;EFHA1;TBC1D2;YY1;TMEM131;MORF4L1;MAPK6;SUCLA2;NR3C1;PCIF1;ATP5J2;ZNF789;ATP5J2-PTCD1;GNL3L;PREB;EHD3…	NM_015963 NM_001164356 NM_001101654 NM_014593 NM_013325 NM_005334 NM_003492 NR_036174 NM_018393 NM_001145541 NM_152504 NM_020718 NM_001099858 NM_024054 NM_178832 NM_001098831 NM_198402 NM_004553 NM_032479 NM_030627 NM_001001976 NM_024715 NM_018266 NM_152305 NM_007159 NM_019057 NM_031209 NM_022776 NM_003410 NM_001178084 NM_001042385 NM_006036 NM_001745 NM_020423 NM_181093 NM_017649 NM_006010 NM_00…
wgEncodeHaibTfbsGm12878Zeb1sc25388V0416102PkRep1	wgEncodeHaibTfbsGm12878Zeb1sc25388V0416102	ZEB1	AREB6; BZP; DELTAEF1; FECD6; NIL2A; PPCD3; TCF8; ZFHEP; ZFHX1A	MAP7;MIR3687;GAS8;C1orf159;MIR3648;DEAF1;POLR1D;LNX2;PMF1;ZBTB46;RABEP2;SF3B14;IFI6;CYB5A;B3GNTL1;LRRC8B;MCART1;ETV7;GSK3A;TAF3;F11R;GRK1;ATP4B;MIR663;LSR;C1orf172;SPINT1;ZFP62;FBXO24;LRCH4;DFFB;KIAA0562;TMEM141;MFSD3;NADSYN1;DHCR7;FHOD1;WDR8;TP73;LLGL2;BCL2;ZNF70;ALG12;YIPF2;C19orf52;GGA1;CDC42BPG;FAM83H;LOC100128338;WTAP;WWC1;NOP14;BAIAP2L1;PDE6B;SYK;PIK3R5;ZFP36;PLEKHG2;MRS2;ASTL;TAF11;ANKS1A;…	NM_001198608 NM_003980 NR_037458 NM_001481 NM_017891 NR_037421 NM_021008 NM_001206559 NM_015972, NM_152705 NM_153371 NM_007221 NM_001199653 NM_025224 NM_024816 NM_002038 NM_022873 NM_001914, NM_148923 NM_001190807 NM_001009905 NM_015350 NM_001134476 NM_001207035 NM_016135 NM_019884 NM_031923 NM_016946 NM_002929 NM_000705 NM_001260489 NM_015925 NM_152365 NM_003710 NM_001032367 NM_001172638 NM_1522…
wgEncodeSydhTfbsHek293tZnf263UcdPk	wgEncodeSydhTfbsTrexhek293Znf263Ucd	ZNF263	ZKSCAN12,FPM315	SLC29A4;PDGFA;TALDO1;FAM132A;SNORA11C;TMEM120A;NUDT11;SBNO2;BPIL1;CHD9;LSP1;CPLX1;MUC20;FGFR4;OR1Q1;PDX1;SMOC2;ARX;WBSCR27;LOC100286793;APOBEC3B;PRKAG2;AHDC1;BCL11B;NCRNA00051;UNCX;SNORD88C;GPX1;C19orf48;C7orf51;TSC22D4;TFDP1;MTERF;CMKLR1;PAQR7;POM121;CALN1;HS3ST1;GIGYF1;PDE2A;SH3TC1;CREB3L3;SLC12A5;CRMP1;SLC16A3;ERG;LOC642006;POGK;CD99L2;SIX3;RREB1;SNTG2;PDE6B;TNFSF13B;CHRNA4;MUC2;MAS1;CACNA1S;S…	NM_153247 NM_001040661 NM_002607 NM_006755 XM_371208 NM_001014980 NR_003710 NM_031925 NM_018159 NM_001100122 NM_014963 NM_025134 NM_002339 NM_001013253 NM_006651 NM_152673 NM_002011 NM_012364 NM_000209 NM_001166412 NM_139058 NM_152559 NM_001270411 NM_004900 NM_001040633 NM_016203 NM_001029882 NM_022898 NM_138576 NM_001080461 NR_003069 NM_000581 NM_199249 NM_032712 NM_030935 NM_007111 NM_006980 NM…
