# Supplementary material for: iRegulon: From a Gene List to a Gene Regulatory Network Using Large Motif and Track Collections
Source: PLoS Comput Biol. 2014 Jul 24;10(7):e1003731. doi: 10.1371/journal.pcbi.1003731 (PMC4109854; doi:10.1371/journal.pcbi.1003731)
Supplement: Table S2 — Up- and down-regulated genes between Nutlin stimulated (S) vs non stimulated (NS) in MCF-7, with log fold changes and adjusted p-values. (XLSX) [file pcbi.1003731.s010.xlsx]

## Sheet: Nutlin vs Ctrl
upregulated			downregulated
gene id	log2FC	adj. P-value	gene id	log2FC	adj. P-value
COL17A1	6.63966	1.17921e-19	PIF1	-5.57128	1.54367e-67
SERPINB5	5.49651	4.90191e-17	NEIL3	-5.56569	4.28202e-66
INPP5D	5.41461	5.89663e-14	NMU	-5.37734	5.57848e-15
GPR87	4.98179	9.86737e-31	NDC80	-4.97897	7.73306e-127
NHLH2	4.84792	0.000191936	KIF14	-4.9574	4.73218e-223
FRMPD2	4.73732	9.7263e-07	PLK1	-4.69379	1.26527e-256
RGS22	4.72029	1.29096e-08	CCNA2	-4.59764	2.19616e-228
ADAMTS7	4.71436	2.63571e-09	HMMR	-4.59149	1.1109e-82
C7orf10	4.71007	1.53331e-08	KIF20A	-4.58665	2.59605e-208
TRIM22	4.68177	2.90997e-08	ESPL1	-4.51114	1.68545e-204
MAF	4.65874	5.51306e-12	KIF18B	-4.49614	3.11511e-72
NCRNA00086	4.65138	3.23676e-76	NUF2	-4.44415	3.07412e-104
WDR63	4.5286	1.83279e-11	FAM64A	-4.43103	3.90437e-59
CDKN1A	4.52707	7.65579e-19	SKA1	-4.42917	3.56137e-35
PVALB	4.50939	2.98007e-15	CDCA3	-4.41109	9.56899e-125
C5orf4	4.44341	9.81047e-05	PRIMA1	-4.40546	7.3194e-31
GDF15	4.42147	3.58562e-08	NCAPH	-4.4026	1.28398e-175
CLCA2	4.41721	2.41394e-14	CDC20	-4.39591	3.04722e-233
ACTA2	4.39404	5.04534e-47	GTSE1	-4.39568	2.77675e-105
CECR1	4.36868	0.000586	SPC25	-4.39204	2.41529e-49
CYP4F8	4.34744	3.94482e-09	MCM10	-4.37915	1.73422e-188
KRT3	4.25323	7.02716e-06	ASPM	-4.34202	2.46374e-199
TP53INP1	4.2357	2.26944e-51	DLGAP5	-4.32738	7.31902e-70
APOBEC3H	4.03552	2.32644e-13	UBE2C	-4.26149	7.8884e-193
ANK1	4.02017	2.14129e-13	DEPDC1	-4.23477	1.11694e-129
CYGB	4.01474	4.46146e-07	NCAPG	-4.23069	7.96258e-82
GRIN2C	3.97851	1.7321e-20	KIF2C	-4.22457	1.14617e-209
TNFRSF10C	3.95102	2.30754e-43	BUB1	-4.2046	1.10493e-216
TP53I3	3.93732	5.47812e-05	AURKB	-4.19664	1.54821e-117
FLJ26850	3.91651	3.72968e-12	KIFC1	-4.16699	3.48376e-166
XG	3.89123	3.5169e-37	TACC3	-4.16084	1.20701e-219
SHC4	3.85984	0.000824287	MND1	-4.15102	2.14512e-39
LOXL4	3.84683	3.17666e-40	TERT	-4.15099	5.77493e-09
C13orf18	3.84061	4.15905e-11	CKAP2L	-4.10915	5.90221e-86
BLNK	3.77574	7.18015e-14	EXO1	-4.0858	1.44263e-81
TNFSF15	3.75393	8.8818e-09	FAM111B	-4.08528	3.1528e-66
LIF	3.66782	7.8215e-12	CDCA8	-4.07299	6.14528e-156
GLS2	3.66651	2.90532e-15	CENPF	-4.04971	1.27461e-83
PIK3IP1	3.64996	5.78504e-58	CDCA5	-4.0417	1.30682e-187
ALOX5	3.64725	1.06152e-08	KIF15	-4.0389	2.99266e-82
CAPN8	3.64213	0.000162833	MKI67	-4.02815	1.1566e-300
SERPINF1	3.59639	1.48234e-18	DMC1	-4.00226	1.28207e-19
OLFML3	3.59585	4.28312e-35	KIF4B	-3.98293	4.1873e-40
RGS20	3.59513	1.53892e-05	SKA3	-3.98047	3.46571e-126
THRSP	3.57614	0.000102212	CENPE	-3.97352	2.28218e-139
DQX1	3.54376	0.022084	RRM2	-3.96256	8.97583e-249
PDE4C	3.50543	2.25584e-05	IQGAP3	-3.95801	2.75858e-154
SNAI2	3.47624	1.31823e-09	KIF4A	-3.94854	9.87012e-92
RGS6	3.47129	2.82003e-08	ZNF367	-3.91956	5.43015e-109
DAPK1	3.46744	3.91429e-08	ERCC6L	-3.91669	1.10617e-66
GRHL3	3.44953	0.000101448	BLM	-3.8941	2.30089e-90
EDA2R	3.42248	9.27378e-39	TROAP	-3.889	2.33621e-147
PRINS	3.42221	5.57041e-06	RAD51AP1	-3.87806	2.41514e-47
BCAS1	3.39261	1.58077e-07	WDR76	-3.86597	5.06412e-63
SPATA18	3.3899	2.67073e-54	PBK	-3.86502	2.72932e-161
FSTL4	3.37517	4.63172e-27	DTL	-3.86497	1.19605e-96
ZNF488	3.35118	1.03198e-50	CENPI	-3.85999	9.45951e-34
PLCL2	3.29709	0.000280181	C16orf59	-3.85049	3.14934e-39
ZMAT3	3.2848	9.60397e-115	CIT	-3.84517	1.63744e-133
C9orf44	3.27288	4.76962e-06	CEP55	-3.82581	1.35364e-162
YPEL2	3.24297	1.38505e-92	TTK	-3.82056	1.20267e-55
VWCE	3.23451	8.06738e-08	SHCBP1	-3.81441	4.32422e-134
GRIK5	3.21455	4.48784e-06	ESCO2	-3.78447	3.55117e-89
C1orf88	3.21313	0.000186647	FAM72B	-3.77477	5.72146e-15
IL1RN	3.20261	2.9427e-20	MNS1	-3.76726	0.00084634
MDM2	3.20209	5.38636e-16	FAM72D	-3.73305	1.7349e-08
PARM1	3.19654	0.0197279	SPAG5	-3.71938	2.53408e-140
MIR3189	3.17347	3.08102e-06	BIRC5	-3.71706	6.09029e-91
FOSL1	3.17114	2.51179e-06	ORC1	-3.71632	2.31021e-96
HLA-DQB1	3.13485	1.72402e-60	GNB3	-3.70366	2.13454e-09
PLEKHG1	3.10276	3.6532e-09	XRCC2	-3.69763	8.00066e-44
LMCD1	3.09378	1.11482e-11	GINS2	-3.69647	6.50623e-141
RGAG4	3.08554	3.91951e-40	SGOL1	-3.68965	6.50754e-36
ALDH3A1	3.05834	0.00911691	BUB1B	-3.66136	9.95974e-130
LCAT	3.0562	8.59432e-17	C15orf42	-3.65904	3.19756e-97
LRP1	3.02912	4.58518e-21	PKMYT1	-3.64884	2.02768e-62
SLC12A4	2.99928	1.53929e-92	CDC25C	-3.64247	5.33675e-47
BTG2	2.93091	6.05099e-35	RAD54L	-3.64009	6.57665e-79
TMEM40	2.9302	9.12851e-14	HMGB2	-3.63508	2.57312e-190
GSN	2.92095	1.37463e-165	CDK1	-3.63493	1.34161e-96
CATSPERG	2.91879	4.08917e-12	NEK2	-3.60435	6.87041e-42
SERPINA1	2.90649	4.18103e-18	CDT1	-3.59148	1.6964e-70
DPYSL4	2.8951	4.14991e-05	CASC5	-3.57904	6.95323e-143
GPR172B	2.88244	3.04928e-25	TCF19	-3.57396	2.81124e-97
CLIP4	2.87945	7.33409e-15	NUSAP1	-3.57164	3.72494e-122
SESN3	2.87078	8.26843e-19	ANLN	-3.56734	4.51726e-165
FAM196A	2.86208	1.15679e-10	ORC6	-3.55609	8.36251e-50
CALCOCO1	2.85692	6.35712e-45	MCM2	-3.54424	1.07497e-92
KLHDC7A	2.85032	5.09647e-34	FAM54A	-3.54183	5.17024e-30
PTAFR	2.8489	5.48619e-06	CDC45	-3.53093	1.57531e-120
DYRK1B	2.84267	1.07422e-67	HJURP	-3.5289	2.07846e-77
HES2	2.84092	6.12729e-18	EME1	-3.52597	7.67892e-32
HHAT	2.8371	1.60803e-18	TRAIP	-3.521	4.21791e-36
TRIM29	2.82781	2.01222e-08	GSG2	-3.52038	3.37983e-33
TRANK1	2.8156	4.15607e-12	E2F1	-3.50365	3.11673e-127
MVP	2.79295	2.50958e-07	PTTG1	-3.49298	6.21594e-99
FAS	2.78654	2.74551e-09	CENPA	-3.47994	6.0639e-59
GADD45A	2.75831	2.26212e-28	GPR19	-3.47485	1.00182e-06
KIAA1683	2.75718	8.4269e-07	TRIP13	-3.4676	2.98798e-124
KRT4	2.74036	0.00084306	C4orf21	-3.46525	4.25184e-41
KANK3	2.7259	1.35428e-11	MAD2L1	-3.46398	1.02108e-42
FGF18	2.71045	6.67743e-12	C11orf82	-3.45136	1.13891e-104
BBC3	2.70302	6.62637e-08	KIF18A	-3.44069	2.93927e-55
RASGRP1	2.70274	8.05205e-08	FANCB	-3.4334	2.01162e-23
FAM198B	2.68793	1.21644e-35	CDC6	-3.37998	1.43265e-112
TMEM88	2.68263	1.34569e-05	PSMC3IP	-3.36718	1.30318e-14
UCA1	2.67753	6.48207e-05	FAM72A	-3.36128	1.99123e-09
KRT15	2.67428	1.21567e-20	CCNE2	-3.3527	6.57432e-63
FAM65C	2.65776	1.1077e-13	PLK4	-3.33583	1.56893e-85
FDXR	2.64036	3.55765e-17	KIF11	-3.32837	6.79771e-131
PADI3	2.63085	1.76335e-07	DMBX1	-3.31611	0.000493766
AQP3	2.62838	0.0255494	KIAA1524	-3.29265	1.16191e-43
TNFRSF14	2.60904	0.00043843	ATAD5	-3.28635	2.84708e-37
PRODH	2.60254	4.99659e-10	CCNB2	-3.27416	4.25416e-115
MYO15B	2.59068	2.9738e-47	KIF23	-3.2659	6.96279e-126
CCR7	2.58906	3.32738e-08	TOP2A	-3.25654	3.5198e-73
HIST1H3E	2.58779	1.2595e-06	C9orf100	-3.24087	3.71801e-24
TIMP3	2.57737	4.69924e-10	RAD51	-3.2381	5.72139e-63
TP53INP2	2.56812	1.35136e-05	CENPK	-3.23624	1.23746e-52
SESN1	2.53572	4.62424e-77	CNIH2	-3.23401	6.09139e-19
CYP24A1	2.52288	0.00779246	BRCA1	-3.2297	1.93827e-96
MUC2	2.51907	1.65011e-07	SPC24	-3.21967	5.41661e-33
LDB3	2.51361	9.5663e-05	ZWINT	-3.21232	1.87664e-50
CLEC3A	2.495	7.6446e-05	PTTG3P	-3.21133	7.63767e-38
NT5E	2.49108	8.01835e-06	E2F2	-3.21074	8.03785e-72
CCNG2	2.47474	8.74356e-68	SGOL2	-3.20551	2.04552e-87
ITGB6	2.46951	2.73646e-07	MLF1IP	-3.20197	1.43895e-73
PBXIP1	2.44785	5.37454e-45	ASF1B	-3.19367	3.89496e-109
C17orf82	2.43858	0.000146046	PRC1	-3.18568	3.83736e-179
LOC284440	2.43649	0.000732426	UHRF1	-3.16968	8.42225e-54
AHNAK2	2.42615	9.03543e-38	E2F8	-3.16893	5.1371e-64
DGKA	2.42608	3.0911e-24	CDCA7	-3.14056	4.53834e-72
PSCA	2.42603	1.05261e-08	BRCA2	-3.1238	6.83009e-60
RIBC1	2.40982	1.90138e-12	DSCC1	-3.10406	4.92663e-74
ACHE	2.40093	0.000321976	C14orf145	-3.1011	1.23633e-33
KLHL24	2.39371	3.46566e-21	MYBL2	-3.10043	4.24783e-168
CAPN13	2.38259	7.04207e-13	C5orf34	-3.08216	1.25628e-28
KRT16	2.37613	0.00268739	CDKN3	-3.07942	1.11298e-82
RPS27L	2.37135	5.68767e-105	MELK	-3.05814	1.16206e-81
C14orf159	2.36655	3.99039e-07	CLSPN	-3.0552	2.04368e-67
ALPK3	2.35257	1.9701e-09	CDCA2	-3.05249	1.05535e-94
RLN2	2.34881	2.1867e-08	PRR11	-3.04358	6.33234e-174
SPTBN5	2.34743	0.000520736	GAS2L3	-3.0342	3.0374e-43
DUSP6	2.34245	1.2389e-06	WDR62	-3.02496	5.65782e-101
PDK4	2.34244	3.53608e-08	POLQ	-3.01616	5.67646e-63
SPNS2	2.32534	0.000158851	ITGA2B	-3.01277	2.34241e-10
HIST2H2BF	2.32266	0.000111385	RACGAP1	-3.00825	7.99038e-144
NAV2	2.31381	0.000233047	FANCE	-2.99062	7.63069e-24
SOX9	2.31142	3.12215e-06	PRIM1	-2.98601	3.19841e-61
C14orf182	2.29749	5.00181e-06	PHF19	-2.97255	3.28264e-101
FOS	2.28902	0.0134696	UBE2T	-2.97252	6.21077e-92
EFCAB10	2.28418	0.00335121	NCAPG2	-2.96327	9.48599e-52
C9orf169	2.28261	8.75248e-07	CDC25A	-2.96166	3.7424e-48
ZNF528	2.27989	5.49575e-05	RACGAP1P	-2.95883	1.66093e-40
ACER2	2.26477	7.76125e-15	TNFAIP8L1	-2.95092	1.75984e-20
ORAI3	2.26256	2.54157e-08	ATAD2	-2.94688	1.61791e-47
NDRG4	2.25689	2.1867e-08	DNA2	-2.93896	2.4753e-54
C14orf176	2.25646	0.000219126	RDM1	-2.93768	0.000129827
FILIP1L	2.25419	0.00111468	POLE2	-2.91478	2.35079e-39
PROCR	2.2539	1.3628e-05	RIBC2	-2.89781	1.76457e-06
PNRC1	2.24416	7.51362e-68	KIF24	-2.89439	2.3603e-24
LIPH	2.24409	2.42002e-09	CCDC99	-2.89279	5.4066e-71
MCC	2.24378	2.67604e-18	CENPQ	-2.89007	5.77692e-33
CEL	2.2416	3.77472e-06	C17orf53	-2.88443	1.05316e-19
LTBP2	2.24067	2.28957e-12	CCNB1	-2.87752	9.53942e-157
ARHGDIB	2.23684	4.55502e-05	C18orf54	-2.87579	2.43594e-22
GPR115	2.23342	2.78948e-08	PTTG2	-2.86991	7.40566e-09
PHLDA1	2.22482	0.000200033	TK1	-2.86978	5.96219e-129
LOC619207	2.22133	0.000262167	NRM	-2.86533	2.21085e-41
MACC1	2.21487	0.00383117	CDKN2C	-2.86106	2.84442e-41
MYPN	2.21141	1.57391e-06	FANCI	-2.849	1.95297e-134
HIST2H2BE	2.19623	1.46971e-66	MXD3	-2.84855	4.45962e-34
LHFP	2.1962	0.00127198	CHAF1B	-2.82282	1.75748e-43
C12orf5	2.19189	2.68678e-23	HSD17B6	-2.82131	5.48783e-05
DDIT4	2.18825	1.73221e-96	DBF4B	-2.81913	2.31881e-28
GGT6	2.18764	7.11311e-17	FEN1	-2.81194	6.26338e-113
NEDD9	2.17563	4.95824e-07	ARHGAP11B	-2.81134	1.91384e-06
EDN2	2.16351	1.11382e-12	MCM5	-2.80527	6.12854e-121
CYFIP2	2.1556	6.63559e-29	FAM83D	-2.79932	1.1719e-93
ARHGAP42	2.15338	0.000383628	ARHGAP11A	-2.79839	3.62211e-111
RRM2B	2.15214	2.52758e-20	CENPL	-2.75462	8.39116e-57
MXD4	2.14726	4.35398e-77	FANCD2	-2.74519	1.89811e-69
SLC16A4	2.13446	0.000990568	STIL	-2.74363	1.05262e-85
RAB37	2.13359	1.46531e-20	NRGN	-2.73836	3.06339e-11
C13orf29	2.13088	1.62269e-10	FIGNL1	-2.71398	6.49762e-54
LRRC15	2.12092	0.00716173	CDCA7L	-2.71008	3.30498e-44
LAMC2	2.11977	5.41601e-13	UNC5A	-2.70828	1.15572e-09
FHL2	2.11326	7.87994e-30	CHAF1A	-2.70579	1.15035e-51
LXN	2.10972	0.00284363	PTGER2	-2.69567	0.000754407
SSTR5	2.10424	0.000240637	CCDC15	-2.68245	9.5717e-08
SESN2	2.09557	7.93802e-21	TPX2	-2.68233	7.78342e-146
PTPRH	2.08634	0.000439215	CCDC150	-2.67774	1.92369e-08
MTRNR2L6	2.08369	0.0101193	LHX2	-2.67715	1.29435e-05
BBS12	2.07617	0.00018446	WDHD1	-2.67706	8.65752e-45
CARD6	2.07481	0.00176922	LOXL3	-2.67005	8.86352e-13
DISP2	2.06058	6.73174e-10	RTKN2	-2.66652	6.4151e-26
PLD1	2.06023	2.01866e-10	CENPM	-2.65922	5.61932e-35
KLK8	2.05895	0.00387775	MCM7	-2.64253	1.29577e-141
TSPYL2	2.05428	1.61649e-11	SMC2	-2.63861	3.95963e-39
DOCK3	2.05357	0.00212898	CEP72	-2.63809	2.76018e-16
LOC285830	2.05067	0.00181679	FBXO5	-2.63803	6.86767e-20
C13orf31	2.04952	3.42566e-29	NPTX1	-2.63399	4.67154e-06
HIST1H4H	2.04523	1.16631e-05	NFKBIL2	-2.63386	1.62354e-97
ACP6	2.04325	9.80375e-10	CEP110	-2.63295	1.02648e-30
RBM20	2.03911	4.07052e-05	PSRC1	-2.62968	2.82276e-66
MAP2	2.02377	1.19996e-05	STARD8	-2.62487	0.000213916
TCP11L2	2.02058	2.60381e-05	POLA2	-2.62007	1.09059e-65
HLA-DMA	2.01725	8.10784e-08	AURKA	-2.61353	1.33037e-108
PTPRE	2.01719	4.76306e-11	INCENP	-2.61349	5.60099e-86
TP53TG1	2.0065	8.77173e-29	RECQL4	-2.60994	5.57054e-108
HIST1H2AI	2.00184	0.000133769	LMNB1	-2.60049	7.86979e-132
RPS6KA2	1.99222	3.49104e-11	FOXM1	-2.59913	9.40644e-117
LOC643008	1.99172	7.50547e-11	HAUS8	-2.58813	3.45014e-38
PLXNB3	1.98993	8.99964e-28	RBL1	-2.5809	1.50809e-50
PGPEP1	1.96845	3.83977e-11	KIAA0101	-2.5809	3.95847e-38
LOC645431	1.96768	0.000168311	ANKRD43	-2.57855	6.8925e-17
ZFYVE1	1.96153	1.12649e-05	NCAPD3	-2.56996	2.68855e-83
SYT8	1.95835	3.01815e-05	RADIL	-2.55819	3.42251e-06
HIST1H3H	1.95425	8.73813e-12	FANCA	-2.55791	2.17849e-83
DEPDC6	1.94758	1.60045e-05	KNTC1	-2.55084	8.84391e-90
RASSF2	1.94696	0.000758665	CENPH	-2.54958	4.87332e-50
AGAP11	1.94203	1.81153e-12	CCDC18	-2.54927	8.11754e-19
SOD3	1.94197	0.000338951	OIP5	-2.54721	2.40668e-31
BEX4	1.93888	3.32063e-05	C15orf23	-2.53779	2.55335e-69
TRIM5	1.93612	6.78537e-19	CCNF	-2.53157	5.30866e-97
PLAU	1.93445	4.5664e-16	DDX12	-2.52064	3.9304e-15
LOC100134868	1.93002	0.00187456	RFC4	-2.51512	4.96816e-46
SSPO	1.92439	3.18505e-16	CHTF18	-2.49563	2.78816e-97
APOD	1.92137	8.82451e-05	CENPJ	-2.49477	3.30625e-42
ABAT	1.91989	8.37186e-88	RFC3	-2.48002	3.87014e-85
KIAA0513	1.91904	1.1543e-25	ACTL8	-2.46981	0.00110248
LYNX1	1.91873	0.000130227	RNASEH2A	-2.46731	6.91294e-65
C20orf108	1.91554	3.70884e-07	POC1A	-2.46574	4.90828e-40
ABCA12	1.91519	5.42293e-54	STMN1	-2.45515	5.95379e-29
C1QTNF6	1.91394	6.89438e-27	KIF20B	-2.45319	1.29686e-72
RHCG	1.911	0.00293176	DUSP9	-2.44335	3.8078e-11
RFX5	1.90927	1.05277e-15	MASTL	-2.43196	1.05344e-69
KLK6	1.90377	5.24665e-14	PRTFDC1	-2.42813	0.000443979
RSPH1	1.9021	2.53137e-07	CTNNAL1	-2.4078	1.45816e-15
UGT1A6	1.90102	0.013023	C1orf112	-2.3981	1.12483e-31
GNA14	1.90029	9.74767e-06	ZNF257	-2.39209	1.74561e-09
KCNF1	1.89833	7.33123e-11	CKS1B	-2.39133	2.40908e-26
LOC284379	1.89567	0.00348771	MGC12982	-2.38465	1.00693e-07
SYTL1	1.89087	8.43465e-12	GINS1	-2.37547	5.87919e-79
PIK3R3	1.88999	5.52586e-52	GINS4	-2.35521	1.37082e-33
YPEL3	1.88986	7.69773e-16	AURKAPS1	-2.34916	1.01752e-14
SYNPO	1.88744	1.42251e-10	TMEM194B	-2.34691	4.36775e-12
WISP2	1.88079	8.62053e-11	GINS3	-2.34219	8.20823e-26
PSTPIP2	1.87659	8.10696e-25	UBE2S	-2.34036	1.27054e-57
CEACAM19	1.87226	1.19211e-07	SLC29A1	-2.32645	3.86264e-31
C16orf45	1.86662	0.00129429	KHDRBS3	-2.32296	0.00050703
ABCC3	1.86595	3.09588e-30	CEP152	-2.31892	4.00933e-26
GABARAPL1	1.86545	3.33273e-06	MMS22L	-2.3044	5.9803e-54
ANKRA2	1.86225	5.33689e-18	LOC100128191	-2.28673	1.00777e-09
ZNF750	1.86083	1.36388e-11	GRIK3	-2.28397	0.000177202
NR2E3	1.85948	0.00144631	TIPIN	-2.28341	1.06329e-24
SYBU	1.85909	3.45015e-05	ITPKA	-2.28048	5.97823e-06
C16orf5	1.85352	2.87667e-08	NXPH4	-2.27804	1.55761e-05
TSPAN1	1.85234	0.00409489	NCAPD2	-2.27471	5.27188e-105
CALD1	1.8477	1.43806e-11	NES	-2.27306	3.08894e-20
DTX1	1.84738	0.000867032	LOC642846	-2.27214	4.33828e-07
AFAP1L2	1.83671	0.00658548	DHFR	-2.27121	1.03221e-22
SPINK4	1.83648	7.54513e-05	DUT	-2.26723	8.72849e-68
ARL15	1.82887	1.23043e-25	BRIP1	-2.26659	3.8955e-30
ZFHX2	1.82749	2.64256e-10	SASS6	-2.25945	1.53589e-21
SILV	1.82625	2.82816e-08	DSN1	-2.2525	5.6161e-46
PNPLA7	1.82388	1.51874e-07	GPSM2	-2.24741	1.63e-61
MFSD4	1.81083	0.00454666	BARD1	-2.24551	1.05521e-27
C1orf183	1.79946	5.25025e-38	FOXD2	-2.24133	1.38166e-05
PLA2G10	1.79878	0.00493084	HELLS	-2.24045	2.88358e-22
NMNAT2	1.79849	0.0101002	TAF5	-2.23159	5.49524e-10
KIAA1217	1.79259	7.88967e-47	CCHCR1	-2.22185	2.81683e-10
SERPINB8	1.7893	2.14263e-06	MCM4	-2.22184	4.56397e-96
ASB9P1	1.78878	0.0187389	ZWILCH	-2.22007	2.82364e-71
TEX9	1.78755	0.00349557	C16orf75	-2.21817	3.01746e-51
MAG	1.78658	9.29193e-06	H2AFX	-2.21542	4.38867e-96
TMC4	1.7805	4.53331e-12	C21orf45	-2.20756	3.01453e-29
PHLDA3	1.779	3.18042e-60	MCM8	-2.19662	1.28263e-43
FLJ35776	1.77658	0.00328127	C4orf46	-2.19513	1.16702e-21
PPP1R3B	1.77401	7.03028e-08	GGH	-2.19412	3.65907e-45
DDO	1.77346	0.0117048	SMC4	-2.19316	3.57283e-56
HLA-DRB1	1.77277	6.62637e-08	TEX15	-2.17995	3.67755e-05
HSD17B14	1.77142	0.00627899	RTTN	-2.17746	2.31317e-22
DIRC3	1.77088	0.00127393	ARHGAP33	-2.17617	3.27926e-25
NTN4	1.76935	0.00604692	CENPW	-2.17531	3.87925e-20
PLK3	1.76706	4.60389e-17	ZNF519	-2.17144	9.80802e-05
FANK1	1.76216	0.00035855	RFC2	-2.16831	6.08295e-53
UCP2	1.76177	2.16188e-57	ANP32E	-2.15769	2.97832e-81
KRT20	1.75873	0.0111708	TP73	-2.1455	5.92656e-09
CALML5	1.75768	1.6918e-05	MCM3	-2.14416	1.26608e-55
TNFRSF10B	1.75467	9.37638e-40	C13orf27	-2.14363	9.20042e-16
NTSR1	1.74747	0.00072164	CENPO	-2.13691	5.65163e-32
ZNF469	1.74721	4.35297e-08	RFC5	-2.12602	1.38001e-58
TNS4	1.74716	0.0395058	TMPO	-2.12183	1.9158e-90
TGFBI	1.74145	0.00482125	CSPG5	-2.11553	0.000237563
HLA-F	1.73388	1.74578e-07	POLD1	-2.10935	1.48459e-65
LOC729723	1.73196	0.0172507	C12orf48	-2.10908	9.306e-35
SLC7A8	1.73077	2.31121e-27	NR2F1	-2.10771	4.0146e-07
CROT	1.73037	4.41333e-34	TTPA	-2.10353	0.00654399
C17orf108	1.72768	1.20122e-05	TUBA1B	-2.10052	9.19766e-86
KILLIN	1.7246	1.41338e-08	SNORD26	-2.08582	0.00182501
NXNL2	1.72404	0.00325583	MTBP	-2.08374	1.14594e-12
NCKAP5L	1.71936	1.87549e-28	LYN	-2.08086	0.000625474
C15orf38	1.71852	0.00820854	SP4	-2.06789	4.7629e-06
ASB9	1.71478	1.01557e-17	HUNK	-2.05282	2.48129e-07
FER1L4	1.71209	2.45302e-18	KCNC4	-2.04369	0.000120816
STEAP3	1.70841	0.000188011	KCNS3	-2.03039	3.49612e-17
EDN1	1.70476	9.35227e-14	C2CD4C	-2.01942	2.27862e-07
DUSP10	1.70094	4.9387e-06	KIF26A	-2.01147	3.62542e-17
RIN2	1.70019	1.78654e-08	GJB2	-1.99986	0.000380757
C17orf91	1.69982	5.04829e-08	DEPDC1B	-1.9973	1.16817e-45
SCUBE2	1.69894	4.6764e-14	CENPN	-1.99477	1.69889e-69
MYEOV	1.69164	0.00511478	MCM6	-1.99295	3.44714e-76
BAX	1.69129	2.17898e-28	DPF1	-1.99003	3.15706e-07
FAM49A	1.69067	0.0114673	COCH	-1.98827	7.29625e-06
SPATA7	1.68836	1.69365e-14	MYBL1	-1.98321	1.98998e-08
PGLYRP2	1.68621	0.0132351	KIF22	-1.97232	2.06607e-76
ADAMTS13	1.68544	1.27131e-06	LGI2	-1.97206	0.00220689
SRMS	1.68493	0.00196818	FANCG	-1.97018	3.45014e-38
PLA2G3	1.68268	1.22732e-07	C20orf160	-1.9572	0.000100662
C21orf63	1.68231	0.0412042	TMEM149	-1.95534	9.42243e-05
REEP2	1.68201	0.017746	PRIM2	-1.95453	7.80842e-32
SH3TC2	1.68128	0.0100487	VRK1	-1.95144	1.13845e-34
RNF144B	1.68077	2.81558e-05	ZNF695	-1.95052	3.01645e-09
KIAA1370	1.67996	9.2728e-51	ANKRD32	-1.94643	1.12063e-18
DUSP4	1.67752	0.0468147	LOC81691	-1.94449	3.81002e-19
KCNK3	1.67666	0.00344359	H2AFZ	-1.94092	1.12906e-84
SRGAP3	1.67338	0.000110559	FLT3	-1.9333	0.000216494
MAOA	1.66804	0.00284819	DONSON	-1.93025	3.5134e-21
F8	1.66694	4.07255e-05	DNAJC9	-1.92312	5.76883e-43
ZNF596	1.66445	2.5592e-10	ZNF684	-1.91372	0.000706578
AGR3	1.6632	0.00583752	NCAPH2	-1.91239	3.83274e-35
LOC100131434	1.66239	0.0115782	GNAZ	-1.90519	8.61699e-15
STAT6	1.66048	0.00800757	KIAA1274	-1.90295	0.000777741
GBP2	1.65596	2.58161e-08	DBF4	-1.90146	2.34712e-29
HPX	1.64762	0.00127271	SUV39H1	-1.89738	4.22984e-33
VAMP5	1.64244	9.05643e-05	GAL	-1.89472	0.000291743
ARSA	1.64083	1.69563e-13	MDC1	-1.89438	3.83256e-60
ZNF337	1.64032	1.25622e-33	CDC7	-1.89032	8.82615e-21
INPP1	1.63832	8.02763e-13	YBX2	-1.88568	1.16412e-19
ANKRD22	1.63761	0.0164523	RNF157	-1.87572	2.82816e-08
ABCC6	1.63691	0.00526642	DIAPH3	-1.87536	2.97666e-27
GCNT4	1.63556	0.00331008	TIMELESS	-1.87279	7.27099e-68
NEAT1	1.63008	1.52708e-10	BCL2L12	-1.8706	1.78927e-33
ALOXE3	1.62817	0.00214159	TEAD4	-1.87008	1.32627e-27
HSD17B7P2	1.62244	0.00305152	APITD1	-1.86814	4.36142e-08
HIST1H3A	1.61901	0.036154	FAM188B	-1.86675	0.0160549
IDUA	1.61814	2.2239e-12	XRCC3	-1.86281	7.74746e-30
ARHGEF37	1.61762	3.34982e-05	CDCA4	-1.85915	1.20914e-37
YPEL5	1.61699	1.51009e-34	POLE	-1.85877	1.53357e-66
AGR2	1.61577	1.05193e-59	RMI1	-1.85191	4.80673e-35
C18orf56	1.6084	1.68706e-09	C10orf78	-1.85065	1.4813e-07
CLSTN3	1.60476	5.85464e-18	SLC38A3	-1.8487	3.5974e-07
TMEM229B	1.59761	5.94642e-10	GMNN	-1.84531	1.53441e-35
ZNF423	1.59662	0.00609747	KCTD12	-1.83883	3.79891e-08
DCP1B	1.58847	8.992e-13	TMEM194A	-1.83343	9.65907e-47
GADD45G	1.58049	0.0092009	SLC25A19	-1.82892	2.64526e-11
OXTR	1.57827	0.00927403	MT2A	-1.82572	0.000685706
PAQR6	1.57677	1.74595e-10	FAM161A	-1.81491	5.10657e-06
TXNIP	1.57365	7.44078e-12	POLD3	-1.81216	1.95395e-30
IGFBP5	1.57251	4.20773e-55	LIN9	-1.79978	4.83143e-12
ODZ4	1.57114	0.00386047	AMIGO2	-1.78665	7.84882e-05
COL11A2	1.5674	0.000409214	CDC25B	-1.78442	7.24524e-19
POLH	1.56491	1.39806e-12	SLC16A10	-1.78417	0.00418308
PTGER3	1.56475	0.0199123	MIR17HG	-1.77808	0.0121975
HSPB8	1.56029	1.64361e-50	C9orf40	-1.77767	3.64667e-15
LIMK2	1.55871	2.05032e-46	POLA1	-1.77559	8.74161e-43
MUC5B	1.55671	3.65658e-05	SLBP	-1.77404	3.30432e-42
EPS8L2	1.55563	2.12769e-23	DTYMK	-1.76494	1.98131e-36
ZNF610	1.55472	0.000165499	KLHL23	-1.76309	2.98827e-10
ALS2CL	1.55454	9.86669e-15	G2E3	-1.76028	3.96596e-32
CAPN2	1.55421	2.95813e-05	ZNF90	-1.75769	0.000315978
RASAL1	1.55409	1.36906e-08	FLJ37201	-1.757	0.00646708
FXYD3	1.55336	4.92966e-05	SLC16A7	-1.74381	1.87503e-08
GCNT2	1.55248	4.09554e-06	CHEK1	-1.74264	9.27146e-28
PCDHAC1	1.54832	0.00760403	GEN1	-1.74118	9.61643e-34
C2orf18	1.54818	4.18684e-08	C13orf34	-1.74105	3.61746e-12
SGK223	1.54634	6.68935e-19	HIRIP3	-1.73734	2.53274e-21
WBP1	1.5445	6.10163e-19	PPIL5	-1.73477	2.4796e-31
TAGLN	1.54343	0.00222017	SNORD29	-1.73469	0.000640193
FAM25A	1.53928	0.000253884	C21orf58	-1.73334	1.02441e-16
ALDH4A1	1.53611	1.9491e-49	DHTKD1	-1.73118	3.08236e-62
CDSN	1.53101	0.0148537	KPNA2	-1.72641	4.05584e-70
CNTD2	1.52514	0.0339642	CBX2	-1.72622	8.62114e-44
KIAA1210	1.52161	0.00895577	JAG2	-1.72605	4.80673e-35
ARHGAP30	1.52124	1.97748e-05	FZD8	-1.72321	0.0046199
MSX2	1.51736	1.60855e-38	MYO19	-1.71271	2.89333e-39
RNF39	1.51609	0.00206305	CCDC138	-1.71089	9.22219e-12
GBP3	1.51278	5.1779e-05	RNF26	-1.71064	9.36952e-22
EOMES	1.50963	2.04794e-08	DUSP7	-1.70965	7.884e-12
TSPAN31	1.50761	2.46517e-17	RRM1	-1.70831	2.03813e-56
SLC16A8	1.50694	0.0102632	ONECUT1	-1.70637	2.75708e-08
LOC283070	1.50605	1.04554e-08	SLC36A4	-1.70565	2.42593e-07
KDM4B	1.50547	2.61472e-34	NPR3	-1.70503	3.18467e-21
CAPN9	1.50546	0.0016455	HEY2	-1.70349	0.0156805
IKBIP	1.50406	4.61885e-12	TMEM48	-1.70343	1.15825e-46
ID3	1.50023	0.00303021	DEK	-1.70303	8.68895e-61
KRT80	1.49933	0.000318784	KHK	-1.70268	9.82875e-16
CABYR	1.4991	6.05818e-06	SCML2	-1.70205	1.85827e-08
GAMT	1.49787	0.0290201	BEND3	-1.70163	7.22277e-21
SPOCK2	1.49451	0.00179361	RPL39L	-1.70051	5.57627e-15
MR1	1.49314	4.13449e-07	ADAM11	-1.69558	6.07789e-05
PSG9	1.49282	0.0102999	NRARP	-1.69414	5.52299e-18
RAP2B	1.49066	3.34343e-19	TCOF1	-1.69397	1.27006e-44
SLC31A2	1.48982	5.69208e-06	CDKL1	-1.69145	0.0188976
CCDC96	1.48797	0.000399779	SNORD88B	-1.6903	0.00195242
SLC43A2	1.48081	4.89408e-13	ARL6IP6	-1.6868	6.42521e-19
C15orf34	1.48036	0.00354046	C14orf106	-1.68662	3.2873e-36
MYO16	1.47754	0.000114023	MZT1	-1.68565	1.01401e-23
CCNG1	1.47732	5.51213e-50	DHRS13	-1.67992	7.67415e-21
LOC729375	1.47699	0.000650517	DNMT1	-1.67509	1.44981e-60
C17orf103	1.47383	0.0215772	HIST1H2BJ	-1.67386	1.09509e-05
CD22	1.47277	7.1749e-09	SCLT1	-1.67138	3.68121e-09
LDHD	1.4683	3.85072e-12	ARID5A	-1.66876	0.000240065
FBLIM1	1.46753	0.00133522	SNAI1	-1.66679	0.00173553
MYOF	1.4647	2.94388e-41	NASP	-1.65617	1.24269e-44
PCDHGA6	1.46402	0.026216	WNT10B	-1.6542	0.00332517
TRIAP1	1.46291	1.21701e-12	DCK	-1.64748	1.58955e-27
ABCA1	1.46135	7.7257e-07	CDK5RAP2	-1.64316	5.45497e-26
ARRDC4	1.46133	2.38487e-19	RPP25	-1.63754	1.20691e-09
PPP2R5B	1.46131	8.62783e-10	C19orf40	-1.6358	0.000232111
XPC	1.46072	2.00291e-22	ADD3	-1.63286	5.06375e-06
TLE6	1.46071	0.0127452	TUB	-1.63228	0.00167061
BTN2A2	1.46033	4.11929e-06	HIST1H3G	-1.63038	0.0143289
CPE	1.45861	0.0211601	H1FX	-1.62739	1.44067e-13
P2RX2	1.45791	5.70343e-15	CEP57L1	-1.62563	3.57946e-08
FAM155A	1.45584	0.0463033	GPRIN1	-1.62517	2.92872e-24
KLF9	1.45398	4.74551e-26	UNC5C	-1.62359	1.37502e-06
THSD4	1.45339	1.17915e-14	DCLRE1B	-1.62225	2.58907e-41
ANXA3	1.45258	7.05983e-09	POLR3G	-1.62123	5.96468e-07
PMEPA1	1.45226	1.60769e-37	TMEM38B	-1.61651	3.98763e-26
PTK7	1.452	8.43662e-05	CDC42EP2	-1.6153	1.56009e-08
ARHGAP18	1.45168	2.24554e-06	RAD18	-1.61446	3.84448e-29
ZNF79	1.4493	2.09906e-09	SKP2	-1.61407	6.72772e-13
SLC26A2	1.44706	0.00113283	DDX11	-1.60836	1.15742e-19
MBNL2	1.44667	2.6449e-13	LMNB2	-1.60347	4.95775e-55
WBSCR27	1.44593	0.0180308	HAUS5	-1.59515	4.30356e-25
HSH2D	1.44476	0.00303259	LYAR	-1.59441	9.88859e-32
TRIM21	1.44333	2.63079e-07	CARD10	-1.59397	9.92421e-16
IQSEC2	1.44219	2.30982e-15	RAD54B	-1.59391	8.87303e-15
WIPI1	1.43875	2.89976e-27	RNF144A	-1.58842	4.96216e-05
STX1B	1.43633	0.00396882	C5orf23	-1.58748	2.07718e-17
GPRC5A	1.43526	7.5623e-18	HAUS7	-1.58526	1.00449e-18
IL4R	1.42894	4.06991e-17	WNT3A	-1.58415	0.0372487
PRICKLE2	1.42422	8.81468e-39	LINGO1	-1.5812	3.78439e-06
CPEB4	1.42376	1.90794e-17	GABRB2	-1.57717	0.0453183
CDKL5	1.42365	0.00143871	PRSS53	-1.57359	9.25585e-05
KIAA1539	1.42318	4.17886e-13	EXOSC8	-1.57238	2.83703e-27
TMEM45B	1.41891	8.74862e-10	LBR	-1.56461	1.16327e-29
PTGES	1.41815	0.0492714	RFWD3	-1.55751	1.37523e-48
RINL	1.41501	0.0066457	NUP107	-1.55484	4.76858e-43
ZNF561	1.41334	7.65875e-22	VKORC1	-1.55421	9.13093e-31
LPXN	1.41013	0.0106851	SNORD30	-1.55387	0.00393924
BIK	1.40723	0.000209782	MAPK8IP2	-1.553	3.18452e-07
DNAH1	1.39939	0.000156488	ITGB3BP	-1.5478	2.56301e-12
PRRG1	1.39905	0.000273605	CENPP	-1.54711	4.28599e-06
SYTL2	1.39578	8.13652e-49	NT5M	-1.54632	0.011145
NICN1	1.39561	5.60489e-07	ECT2	-1.54407	2.33705e-48
COL7A1	1.39483	0.000206571	FANCM	-1.54127	1.99222e-08
TMEM53	1.39399	1.30409e-05	CSRP2	-1.53883	0.0148836
C22orf23	1.39359	0.00778832	LRRCC1	-1.53679	1.29188e-09
GAD1	1.39309	0.00210869	TNFRSF18	-1.53255	0.0208535
COL16A1	1.39269	0.0203812	RUNX1T1	-1.52995	1.18552e-05
THNSL2	1.39055	3.96372e-07	PARP2	-1.52957	1.14805e-19
VPS13C	1.39047	3.773e-30	SOX18	-1.52943	0.000108655
GM2A	1.39015	5.06359e-11	DRD1	-1.52688	0.000862983
GATS	1.38953	7.69863e-10	RAB3IL1	-1.52456	8.7682e-07
PI4K2A	1.38948	6.77796e-08	TOPBP1	-1.52241	7.0919e-41
C8orf46	1.38922	0.0494532	NFKBID	-1.52101	0.00320274
RAB40B	1.38815	2.01737e-10	ARHGAP19	-1.52075	4.9113e-18
CNGB3	1.38626	0.00542746	EZH2	-1.51882	9.9464e-31
NFATC2	1.38183	8.13258e-05	CHRNA5	-1.51809	1.99667e-19
PGM2L1	1.38172	0.00394033	RANBP1	-1.51746	1.87296e-32
WDR81	1.38077	2.3172e-15	TMEM107	-1.50913	4.54212e-05
C5orf41	1.37975	0.000205229	NCRNA00052	-1.5089	0.0140423
CYP4B1	1.3796	0.00301256	LOC254559	-1.50214	4.19961e-11
KIAA1908	1.37299	5.71769e-19	C6orf150	-1.50023	5.75374e-05
PROM2	1.3693	2.09679e-17	TNFAIP8L3	-1.49637	0.00386587
PRKX	1.36557	8.93115e-15	FLT4	-1.49331	1.67039e-05
LOC282997	1.36527	9.20472e-05	IL17RB	-1.48992	3.79749e-08
C1orf57	1.36473	3.16156e-10	TFAP4	-1.48469	4.10727e-08
A2LD1	1.36471	0.0248009	TMEM97	-1.48051	8.63836e-31
DDB2	1.36266	1.21635e-38	GPRC5B	-1.47794	0.0380715
APOA1	1.36159	0.0269213	ZNF530	-1.47639	0.000445002
TUBA1A	1.36134	0.000101543	MSH6	-1.47607	4.92057e-46
NYNRIN	1.36098	0.00119079	ASRGL1	-1.47523	3.05724e-07
CA5B	1.35549	0.000453466	FANCC	-1.47448	1.88157e-22
FLJ44511	1.35519	0.033996	PASK	-1.47333	2.32975e-18
TMC7	1.35403	1.78788e-06	EPB41L2	-1.47065	2.42863e-16
RAB19	1.35394	0.00261022	CDK2	-1.46788	1.75882e-37
LOC100132111	1.35389	0.0224805	FGFRL1	-1.46439	5.66614e-22
CCND1	1.35337	3.92858e-47	USP1	-1.46358	1.79315e-37
OSCP1	1.35108	2.33098e-05	WRAP53	-1.46127	1.62433e-11
NECAB2	1.35038	0.00425394	FMNL3	-1.46029	3.258e-13
SNX29	1.34843	3.63064e-12	KCNIP3	-1.4541	3.35946e-07
B3GALT5	1.34393	0.0297911	GK	-1.45134	0.036714
IVD	1.34283	4.53205e-38	MSH2	-1.44891	1.82416e-18
SAMD12	1.34199	4.3275e-11	TTF2	-1.44709	9.34692e-37
EPAS1	1.34152	2.39575e-08	H1F0	-1.44612	2.18335e-47
CAMK2B	1.34017	4.41357e-06	TFCP2L1	-1.44557	0.0148458
ALG1L	1.33869	4.72528e-06	LOC399815	-1.44492	0.0111559
MAST4	1.33858	1.55204e-19	SIVA1	-1.4413	1.06473e-29
ZNF219	1.33652	3.26796e-10	GNG13	-1.4371	0.000132003
DRAM1	1.33256	2.52838e-24	C9orf140	-1.43621	1.11671e-44
LOC344595	1.32883	5.25744e-06	PIM1	-1.43616	5.67009e-06
CSNK1G1	1.32613	1.40836e-20	CEP78	-1.43437	1.30843e-23
CBLN3	1.32513	0.0129814	CTSL2	-1.43067	0.000134949
USP2	1.32511	0.00156729	SH3BP1	-1.427	4.60902e-14
LOC100130932	1.32468	0.0025504	PHF17	-1.42671	2.1259e-21
LOC653113	1.32229	0.000483866	ADCY3	-1.42532	8.81174e-20
MAP6	1.3176	0.00969833	USP37	-1.42006	2.84832e-19
ZNF155	1.31575	0.000229774	RPA2	-1.41868	2.07659e-18
HOXA11-AS	1.31539	0.0130252	SIX2	-1.41528	0.00101632
C3orf52	1.3105	0.0048264	WHSC1	-1.41283	3.05361e-45
ANKRD56	1.30422	3.7313e-05	TMEM201	-1.41275	3.67025e-14
MIR614	1.30386	0.00175922	SNORD28	-1.41152	0.0399366
FAM161B	1.30214	0.000994496	MMP16	-1.41131	8.80417e-05
SERTAD1	1.29957	3.77918e-17	ZNF718	-1.40958	3.27718e-05
THBS3	1.29865	7.95819e-12	KLF11	-1.40314	8.14298e-12
LOC100129480	1.29628	0.00252837	ACD	-1.40263	1.67486e-18
LOC100130238	1.29524	0.0345222	DPYSL2	-1.4022	7.03726e-09
PAQR7	1.29486	9.32173e-07	GLB1L2	-1.39966	9.12879e-10
C3orf57	1.29435	2.21757e-43	C1orf96	-1.39639	8.65326e-14
AMTN	1.29387	0.0408865	S1PR5	-1.39265	3.01988e-05
SULF2	1.29341	4.27797e-23	SLC10A3	-1.39108	1.34126e-23
C1orf85	1.2908	2.91205e-10	CKLF	-1.38872	0.0140423
F2R	1.29034	0.00106561	EEPD1	-1.38085	0.0375621
KDM6B	1.28589	1.36048e-21	IMPA2	-1.3776	4.40759e-15
ZNF323	1.28217	4.30597e-07	LRRC3	-1.37661	0.00352347
LOC402778	1.28102	3.08407e-13	CDKN2D	-1.37579	0.000139037
FOXI1	1.27986	8.22781e-05	ADAMTSL3	-1.3754	4.73611e-05
BTBD11	1.27958	0.0314065	DNMT3B	-1.37182	2.21042e-10
CCDC159	1.27868	0.000111385	HSPA2	-1.37161	3.03215e-07
ZNF880	1.27772	0.000171396	TUBB2C	-1.37121	2.619e-30
PP14571	1.27195	5.80528e-05	TUBA1C	-1.37018	3.15634e-42
PRICKLE4	1.27138	0.000255949	SDC2	-1.36063	2.61589e-06
MYL5	1.26939	0.00188932	TUBB	-1.35957	1.93151e-48
SLC38A7	1.26913	3.9008e-06	LOC345643	-1.35587	0.008848
KLF4	1.26794	8.07578e-25	RAI14	-1.35348	5.79864e-15
RETSAT	1.26736	8.69902e-16	JPH1	-1.34989	2.98016e-10
CT62	1.26724	0.00969055	PPIH	-1.34718	4.04934e-16
UNC5B	1.26496	1.86754e-11	SPSB4	-1.3419	0.000157442
BBS9	1.26295	0.00293176	CCDC77	-1.33675	0.000622108
MTRNR2L2	1.26063	0.0361592	SCARNA12	-1.33391	0.0055164
TGFB2	1.26055	0.0188267	FSD1	-1.33372	0.00288053
STOM	1.25912	1.05582e-08	ACSL4	-1.3332	2.0271e-06
FBXO44	1.25689	6.15065e-07	WDR67	-1.33158	1.35691e-14
PLEKHB1	1.25646	3.32327e-08	NFIX	-1.3246	4.53058e-06
MIR492	1.25513	3.5538e-11	NBL1	-1.3228	8.91445e-10
TXLNB	1.25511	0.00721147	SLC16A1	-1.32115	1.75339e-05
TOM1L2	1.25368	4.1883e-13	PAQR4	-1.32094	2.89477e-17
FGF13	1.25347	0.000134922	ARL6IP1	-1.32093	1.2772e-41
SLC17A5	1.25036	2.07939e-11	CKS2	-1.3209	3.88395e-25
PCLO	1.24905	0.00758793	KCNH2	-1.32067	2.41501e-07
B4GALT1	1.24858	3.01081e-11	ZNF93	-1.31826	1.81537e-07
LOC401109	1.24781	0.0125303	CCDC21	-1.3182	5.83788e-14
UBASH3B	1.2473	0.000150528	C12orf34	-1.31818	1.51927e-07
DKK1	1.24679	3.25882e-16	LOC644656	-1.3129	0.0452748
MYO1E	1.24467	3.53179e-06	ORC3	-1.31221	9.37084e-17
TRIM38	1.2427	1.5284e-08	CASP8AP2	-1.31192	9.77483e-12
FAM189A2	1.24245	0.00701969	ZNF566	-1.29743	1.02402e-06
NADSYN1	1.24238	5.50294e-13	NUDT1	-1.29678	1.10663e-16
SH3BGR	1.24075	0.000302371	SPIN4	-1.29645	4.43775e-08
CCDC90B	1.23686	8.67628e-12	FKBP5	-1.29577	2.46982e-22
BBS1	1.23654	1.04427e-09	RAD21	-1.29171	7.0609e-39
ERV3	1.23436	5.60868e-09	DOK1	-1.29088	1.8274e-05
C18orf1	1.234	1.39326e-05	MMD	-1.29075	4.87382e-08
CLDN1	1.23334	0.016946	SNORD22	-1.29043	0.00303389
ATP8B2	1.23278	1.02192e-21	TFDP1	-1.29027	1.67191e-19
CAPS	1.23052	0.0219517	ODC1	-1.28663	4.20865e-12
MFGE8	1.23009	0.0002763	XYLB	-1.28361	0.000199822
ZNF552	1.227	1.20468e-12	MED30	-1.28312	3.67186e-05
DNAH3	1.22675	0.0411099	PDSS1	-1.28231	1.82755e-11
MICB	1.2263	7.83806e-05	DCLRE1A	-1.28219	9.57116e-14
ST3GAL5	1.22604	0.00563401	RLTPR	-1.28013	0.00236162
KIAA0247	1.22587	2.7965e-18	SLMO1	-1.27986	0.000478313
ERRFI1	1.22582	4.53809e-08	NKD2	-1.27814	0.00681937
ODF2L	1.2248	1.43506e-05	TMEM180	-1.27804	0.000880086
SARDH	1.22412	0.0323026	B4GALNT1	-1.27709	2.85138e-15
ATP10D	1.22378	0.0209382	MTHFD1	-1.27634	7.67666e-37
ZNF20	1.22111	7.20979e-08	LIN52	-1.27584	2.60417e-08
TM7SF2	1.21831	1.50688e-29	SMC3	-1.27568	9.60602e-25
MYO1B	1.21594	4.09513e-36	GRK6	-1.27487	2.49204e-07
PAPSS2	1.21503	7.90518e-28	C2orf7	-1.27345	1.42935e-10
ST6GALNAC2	1.21474	4.97745e-05	DLEU2	-1.27299	0.0268729
LOC100131564	1.21453	0.0004502	CACHD1	-1.27288	0.000116116
AGXT2L2	1.21364	4.95154e-12	ZNF100	-1.27119	2.40124e-09
MALAT1	1.20755	4.67412e-34	NUP155	-1.2693	1.46731e-22
PBLD	1.20751	9.93161e-08	MDM1	-1.26866	5.33118e-08
C21orf57	1.20413	0.000143936	MAST1	-1.26755	0.0121655
ANXA4	1.2028	2.5402e-06	HMGB1	-1.26687	5.98828e-32
GSTT1	1.20057	1.42731e-12	NUP205	-1.26636	3.65244e-38
KIAA1257	1.19789	0.0454468	HSD11B2	-1.26632	0.00380806
BRWD3	1.1975	0.00393026	KIF1A	-1.26567	2.745e-15
ZNF225	1.19666	0.0470674	TCF7L1	-1.26001	0.0392116
ZNF490	1.19573	1.86128e-05	C10orf119	-1.2571	1.0076e-28
PREX1	1.19566	7.2395e-38	FN3KRP	-1.25638	1.13681e-17
LMO7	1.19486	2.96674e-09	PSIP1	-1.25377	8.14189e-23
ZNF585A	1.19463	0.00110157	TNFAIP2	-1.25017	0.000155294
TPK1	1.19407	0.00265623	GNB4	-1.24976	2.34239e-21
HLA-DRB5	1.19363	0.00292701	ZIC5	-1.24824	0.000276699
POLD4	1.19331	4.94253e-06	CBX5	-1.2444	3.78083e-24
CLU	1.19319	2.60034e-36	ATP1A3	-1.24255	0.00101627
UBE2H	1.19272	3.8564e-19	ACYP1	-1.24239	0.000285718
MXD1	1.19116	1.70345e-12	UCHL5	-1.24231	9.88402e-22
PKD1L2	1.19096	0.0182076	CCDC111	-1.23917	0.0171414
SEPT9	1.19055	0.000120773	PRPH	-1.23824	0.0123461
SCD5	1.18934	0.000533485	CHAC2	-1.23618	6.66711e-06
SYT15	1.18786	0.000122133	SH2B2	-1.23237	0.00648159
DOCK1	1.18762	3.80304e-07	38961	-1.22856	0.00542853
MAPK15	1.18709	7.10104e-05	SAP30	-1.22052	9.25726e-08
SRPK3	1.18674	0.0392686	GPN3	-1.21964	3.29276e-13
SULT1A1	1.18649	1.0014e-08	HIST2H2AC	-1.21931	0.00617987
BCL6	1.18466	5.61149e-11	EXPH5	-1.21699	0.00612125
NLRX1	1.18327	2.93093e-05	TYRO3	-1.21477	1.49301e-16
INTU	1.18278	0.00067739	SNORD17	-1.21395	0.0130786
RHOC	1.18245	2.48206e-09	C8orf85	-1.21324	0.00256859
MAPRE3	1.18237	4.35528e-11	FBXO27	-1.21198	3.63627e-05
PPM1D	1.18209	1.13593e-33	SSRP1	-1.21084	2.05951e-32
AFF3	1.18194	2.7625e-10	PKN3	-1.21043	1.41857e-09
SLC12A6	1.18169	5.83376e-08	SNHG1	-1.20918	2.31742e-23
SPRY1	1.18049	0.0314768	PIGW	-1.20871	5.98968e-12
KIAA1383	1.17956	0.00144956	GSTCD	-1.20728	2.72988e-16
NCRNA00173	1.1792	0.00170713	AKAP7	-1.20511	0.0280073
BCL2L1	1.17646	8.23173e-10	RNF138	-1.20361	1.58486e-06
PYROXD2	1.17635	5.30589e-09	CACYBP	-1.20281	2.25616e-26
KRT19	1.17567	1.55749e-23	NUP62CL	-1.20069	0.0303107
S100A11	1.17442	1.38471e-34	DDX39	-1.19921	1.00485e-25
ELF3	1.17346	1.37738e-30	EXOSC2	-1.19057	1.19011e-19
WAS	1.17329	0.0492935	UNG	-1.18828	1.42315e-12
KCNK15	1.17273	2.58967e-09	AADAT	-1.18799	7.31994e-08
TMEM125	1.17227	5.14621e-11	UBR7	-1.18759	1.51855e-24
DHRS12	1.16988	0.000500453	THOC4	-1.18466	4.57178e-28
ZNF226	1.16824	1.45817e-07	HNRNPAB	-1.18428	2.55132e-33
SLC25A42	1.16797	3.81405e-06	KCNK5	-1.18313	0.0055961
TMEM117	1.16503	0.00370659	SLC26A10	-1.18004	1.31608e-05
C20orf194	1.16404	0.000122693	PRRT4	-1.17818	0.0409469
PPP1R3C	1.16283	4.85136e-05	CACNB1	-1.17531	0.013098
TMEM86A	1.16272	1.94369e-07	SRR	-1.17376	0.00066704
L3MBTL1	1.16206	0.0362363	TMEM191A	-1.1727	0.00450984
CITED2	1.15714	1.98352e-21	C1orf135	-1.17088	0.000386315
GNG3	1.15628	0.0441064	CNTNAP2	-1.17083	0.0308066
FMO4	1.15579	0.0113694	USP28	-1.17074	5.61681e-11
LAMB3	1.15555	0.000652621	SORBS3	-1.16883	9.76912e-13
KRT86	1.15507	0.00116395	TUBGCP3	-1.16817	7.09826e-13
DYX1C1	1.15457	0.0245564	HAUS1	-1.16782	1.16354e-08
KHNYN	1.15376	4.2843e-10	HSPA12A	-1.16732	2.42378e-08
AEN	1.15353	3.7691e-18	DCAF15	-1.1662	5.05748e-15
RHOQ	1.15337	1.62243e-20	NUP35	-1.16322	2.56301e-12
ADAMTS9	1.15237	0.000954985	ABCC4	-1.16104	1.61326e-05
TSC22D3	1.15155	2.2083e-05	CCDC75	-1.15891	0.00388353
OCIAD2	1.15122	1.22488e-12	SUV39H2	-1.15863	3.87407e-14
BCL10	1.15088	5.25146e-09	PPARA	-1.15777	7.00688e-06
HTR2C	1.15016	0.00337874	EXOSC9	-1.15538	5.01699e-12
SASH1	1.14891	3.08447e-09	PRPF4	-1.15526	1.83083e-23
SNCAIP	1.14524	0.0267356	C16orf93	-1.15363	0.0293137
ZNF234	1.14512	0.000313121	GEMIN4	-1.1522	5.18771e-18
GBE1	1.14503	6.1939e-09	C19orf48	-1.15094	1.11375e-23
EML2	1.14394	6.2751e-06	CD320	-1.15063	2.23293e-05
GUCY1B2	1.14354	0.00847009	C3orf26	-1.14759	5.17933e-15
ZNF433	1.14213	1.47311e-09	RELT	-1.14584	4.05161e-08
COL4A5	1.14154	2.02518e-10	GLT25D1	-1.14282	1.20384e-11
SMAD3	1.14091	2.44416e-24	CTDSPL	-1.14148	2.67855e-11
RBL2	1.14053	1.50554e-09	FOXRED2	-1.14133	9.42174e-15
NCRNA00174	1.13984	0.0079356	HAUS3	-1.14092	3.96483e-09
UBTD1	1.13975	7.00331e-05	ODF2	-1.1405	7.05844e-25
TMEM150A	1.13959	4.8777e-09	ERG	-1.14038	0.0154063
LOC643596	1.1388	0.00230307	TELO2	-1.1398	6.56573e-18
AMT	1.13872	0.0442843	PLEKHO1	-1.13876	2.75098e-06
ABCC2	1.1387	0.00332009	KIAA1712	-1.13811	0.00145379
FGD3	1.1371	3.06394e-12	NUP85	-1.13685	3.17711e-18
CUEDC1	1.13698	6.98181e-19	HAUS6	-1.13466	2.19999e-09
RGL3	1.13687	0.043543	BRI3BP	-1.13438	6.86358e-19
C9orf9	1.1351	0.0263538	TOMM40	-1.13341	4.18773e-23
MXRA8	1.13063	0.00452182	IQCC	-1.13232	0.000684805
RSPH3	1.12954	2.4765e-05	SYNPO2	-1.13081	2.34954e-07
RNF19A	1.12761	8.81174e-07	PLIN2	-1.13027	2.84602e-07
DIXDC1	1.1276	0.00986399	MT1X	-1.12946	0.000645755
FIBCD1	1.12626	0.00101632	USP51	-1.12916	0.00452345
FMN1	1.12527	1.69434e-10	ZNF232	-1.12676	0.00316075
HMGCL	1.12484	1.37004e-08	RNF145	-1.12632	0.00872148
CMBL	1.12356	2.28957e-12	DPYSL5	-1.12577	4.65558e-06
KIFAP3	1.12234	0.000821211	CENPV	-1.12574	0.00628036
ZNF862	1.12133	1.83652e-07	C20orf27	-1.12459	1.99929e-07
ATP7A	1.12074	7.03045e-05	SLCO4A1	-1.12103	1.62409e-10
BCMO1	1.12048	0.0114358	MSH5	-1.11945	0.000634832
LMBR1L	1.12048	7.07324e-07	OSBPL6	-1.1126	2.32532e-08
GLUL	1.12004	1.91917e-28	NXT1	-1.11117	1.16466e-11
PVRL4	1.11783	1.48623e-15	TRIM59	-1.11077	4.88035e-12
OPHN1	1.11743	9.27234e-09	SLC39A8	-1.10962	1.58718e-07
RAB26	1.11525	1.48623e-15	ZBTB2	-1.10554	3.61327e-15
ANTXR1	1.11422	0.00111128	OLFM1	-1.10459	5.06913e-17
PCNXL2	1.11383	1.88945e-05	FSCN1	-1.10386	1.57805e-09
TTLL3	1.11356	0.0491859	RTN4R	-1.10342	0.000717791
MORN2	1.11266	1.49501e-08	ATAD3A	-1.10314	3.00434e-11
SYTL5	1.11157	0.00900533	LOC150776	-1.10253	1.28216e-06
CAMK1D	1.10948	5.29514e-08	ERLIN1	-1.1018	3.5151e-17
MAP3K1	1.10896	0.000127647	RAD1	-1.10008	6.62047e-13
C14orf132	1.10781	9.67898e-05	FGFR3	-1.09853	6.8289e-16
SLC25A45	1.10766	0.000625474	KAL1	-1.09621	3.51909e-06
HIST1H2BC	1.10761	0.00428755	CP110	-1.0958	2.14129e-13
ARID4A	1.10742	4.41477e-14	NUP188	-1.09417	1.17012e-26
RPS6KL1	1.10653	3.67623e-10	RBPMS2	-1.09382	0.00861916
SUOX	1.10577	1.15159e-18	CALML4	-1.0925	1.12218e-05
KRT83	1.10571	0.0245533	SAAL1	-1.09231	8.55188e-10
MGC23284	1.10512	0.007782	CTU2	-1.09031	1.19433e-13
SH3BP5	1.10415	1.57854e-13	NR2C2AP	-1.08962	5.20877e-11
VIPR1	1.10363	0.000840792	PRPS2	-1.08869	5.51365e-17
FGGY	1.10182	2.32691e-05	PITX1	-1.08793	3.45118e-09
FAM83A	1.10149	0.0492169	C12orf32	-1.0856	5.72586e-13
SMOX	1.10133	0.0287975	TUBG1	-1.08557	7.82803e-17
OLFM2	1.10063	0.00843665	LMF2	-1.08381	1.39727e-14
BNIPL	1.09973	0.0119859	ZNF85	-1.08344	2.63507e-05
C12orf76	1.09967	0.000561777	FPGS	-1.0833	2.40839e-17
C10orf116	1.09956	9.28049e-25	FAM81A	-1.08177	0.0272797
RWDD2A	1.09731	2.89061e-06	HPRT1	-1.0804	1.27357e-16
HSPA4L	1.09696	2.17463e-19	KDELC2	-1.07833	9.51423e-10
A4GALT	1.09503	1.39622e-13	RP9P	-1.07718	0.0260231
GPR173	1.09498	1.83709e-06	RNF219	-1.07682	3.73299e-06
SHISA4	1.094	0.00943729	MNX1	-1.07502	1.00571e-05
SEC31B	1.09222	0.0498609	RBBP8	-1.07339	3.73211e-11
FAM174B	1.09152	0.0239399	SLC25A28	-1.0726	2.57924e-07
POU2F3	1.09058	0.00519427	METTL4	-1.07061	4.52294e-06
GRN	1.09058	2.85307e-24	ULBP1	-1.0677	0.00271727
NUAK1	1.09038	1.0967e-08	UBL4A	-1.06757	1.002e-15
MICAL1	1.08819	7.81808e-10	ZNF273	-1.06679	0.000608843
ATP8A2	1.08817	0.0148521	LSM6	-1.06577	9.67317e-07
BLOC1S2	1.08785	3.0928e-20	CCDC163P	-1.06554	0.0486603
BTG1	1.08767	0.000252182	OAS3	-1.06551	1.16216e-09
TMEM144	1.08362	0.000108374	POLE3	-1.06398	3.49825e-24
IGSF5	1.08351	0.00629914	PRKDC	-1.06325	1.09045e-11
PRSS22	1.0788	4.8828e-16	AGPAT9	-1.06253	0.0111069
LRP10	1.0762	5.92635e-06	DIRAS1	-1.06227	0.00771056
CAPG	1.07428	1.1521e-05	NUP160	-1.06145	7.06023e-25
KDM4A	1.07412	1.33792e-21	CD3EAP	-1.06131	0.000155784
BMP1	1.0735	2.3894e-09	GABRA1	-1.06122	0.00807394
ZNF277	1.0733	5.45978e-08	ST5	-1.0609	0.00657836
CYP4V2	1.0702	0.0257689	TMEM121	-1.0599	0.000193887
CAPN1	1.06957	4.85531e-27	ZNF850	-1.05966	0.0256394
FEZ1	1.06947	0.00302349	RIF1	-1.05907	1.01355e-23
EIF2C4	1.06821	0.000302711	GAS2L1	-1.05899	2.837e-14
FAM200A	1.06733	0.00169893	IRX4	-1.05191	0.000257433
GALC	1.0649	0.0171505	ARL13B	-1.04962	0.000360845
NFATC4	1.06448	0.0263083	CCDC109B	-1.04904	9.32459e-11
LOC100129716	1.06399	0.0375485	SBDSP1	-1.04786	4.53837e-12
PCDHA10	1.06302	9.16948e-08	MRE11A	-1.04753	6.15327e-09
CAT	1.06287	2.89133e-18	PIGK	-1.04703	1.98798e-08
MAGED2	1.06163	2.9701e-22	SUN2	-1.04632	9.29113e-15
KSR1	1.06108	7.18093e-05	MATK	-1.0458	2.53174e-08
ITGA3	1.05965	1.24542e-19	DGCR5	-1.04508	0.0333943
EXD3	1.05922	0.000493107	PLP2	-1.04463	9.21403e-20
ACCS	1.05652	0.000101543	DSCR6	-1.04407	0.00259396
PEX11G	1.0558	0.0427723	MFI2	-1.04252	0.000265305
PSD4	1.05545	3.80234e-19	MAGOHB	-1.04225	3.53262e-09
TRAK1	1.0524	0.00333267	PBX3	-1.0419	1.04843e-08
TMEM99	1.05123	0.00319279	RNF125	-1.04174	0.0140121
C15orf57	1.05076	3.26793e-10	SMPD4	-1.04089	9.13749e-18
APOE	1.04985	0.00774385	MAD2L2	-1.0391	1.02773e-09
TBC1D8B	1.04905	0.00101342	LHX4	-1.0368	0.000533166
RNF207	1.04512	7.2793e-06	NAV1	-1.03639	0.00859887
SLC6A14	1.04474	4.69615e-14	KLHL13	-1.02853	0.00072269
MED23	1.04354	2.66693e-12	RAPGEF5	-1.02779	0.04781
TMBIM1	1.043	0.000304687	RPA3	-1.0266	9.70351e-12
ADCK3	1.04192	0.00257102	DPP4	-1.02627	0.0202434
HES1	1.03885	6.72772e-13	FJX1	-1.02624	1.51874e-07
GOLGA7B	1.03859	0.00058712	PHTF2	-1.02588	1.01502e-15
C11orf52	1.03848	1.19275e-05	NUP93	-1.02443	1.74346e-15
GLRX	1.03751	0.00392405	HSPB11	-1.02428	9.46484e-05
C1orf226	1.03716	2.91095e-11	PMM1	-1.02368	1.28216e-06
EPS8L1	1.03556	0.000958812	CHPT1	-1.02361	1.53484e-16
RAB4B	1.0352	7.68844e-05	SLCO4C1	-1.02273	0.0379439
TPP1	1.03504	8.98279e-11	PFAS	-1.02239	1.2479e-09
ZNF563	1.03002	0.00628016	NOXO1	-1.02228	0.00223474
ARNTL	1.02983	2.81939e-08	NOP56	-1.02074	2.06197e-20
RND3	1.0289	0.0278408	LIN54	-1.02071	1.95089e-12
PIK3R2	1.0284	4.54101e-24	HYLS1	-1.01987	2.5766e-05
ZNF333	1.02705	0.0361463	TMEM209	-1.01819	8.20966e-06
MAP3K12	1.0264	3.56993e-07	MAST2	-1.01723	4.58463e-19
LRRC37A3	1.02539	0.0477934	DLL1	-1.01658	0.000258883
GHR	1.02324	0.0299765	HNRNPD	-1.0151	1.46581e-22
PMP22	1.02299	0.00025128	CCDC88A	-1.01037	0.0449348
RAB5B	1.02197	1.27328e-22	MTFP1	-1.00974	7.83935e-07
SRPX	1.02187	0.0314119	VEGFB	-1.00743	8.97053e-06
MKNK2	1.01944	1.49643e-19	BOP1	-1.00492	6.23288e-09
CELSR2	1.01856	8.8014e-09	ALG10	-1.00485	0.000143528
CSTA	1.01793	0.00268943	PLCH1	-1.0034	1.52346e-08
RIT1	1.01789	6.65586e-11	NOLC1	-1.00081	8.85992e-23
LHFPL2	1.01467	6.85111e-14	SNRNP25	-1.00028	1.19285e-18
GLDN	1.01354	0.00440411	HMGN2	-1.00025	1.01752e-14
C7orf60	1.01303	0.000385638	SIP1	-1.0001	1.72078e-05
RNASEL	1.01056	1.10082e-09
CNFN	1.00931	0.0100193
ANK3	1.00724	2.15885e-21
TEP1	1.00665	5.15387e-17
ACBD4	1.00657	0.000733787
FRK	1.00605	8.04401e-05
TAP1	1.00566	8.4176e-05
GPT	1.00365	0.0438099
RNF170	1.00186	0.000115429
PDCD4	1.00041	1.08872e-07
S100A6	1.00021	0.000750798
