# Supplementary material for: iRegulon: From a Gene List to a Gene Regulatory Network Using Large Motif and Track Collections
Source: PLoS Comput Biol. 2014 Jul 24;10(7):e1003731. doi: 10.1371/journal.pcbi.1003731 (PMC4109854; doi:10.1371/journal.pcbi.1003731)
Supplement: Table S3 — iRegulon results on (A) up-regulated and (B) down-regulated genes. (XLSX) [file pcbi.1003731.s011.xlsx]

## Sheet: iRegulon results 
A. upregulated
	TF	NES	# unique targets	# motifs
	TP53	5.682	307	6
	AP1 (FOS/JUN)	5.046	232	4
	FOX	4.406	108	8
	NFY	3.541	50	4
Rank	Motif id	AUC	NES	# TF	Transcription factor	# target genes	Target genes
1	transfac_pro-M01651	0.046586	5.68189	3	TP53,TP73,TP63	210	ZMAT3,CDKN1A,MDM2,DDIT4,ABCA12,RAP2B,CPEB4,SLC12A4,RPS27L,CCNG1,CSNK1G1,NEAT1,ARNTL,CYP4F8,USP2,CALD1,GPR87,FOSL1,LMO7,NTN4,RRM2B,TGFB2,GADD45A,PAQR7,FOS,GPR173,TMEM45B,BBC3,PHLDA3,FAS,TRIM22,SLC26A2,CLCA2,LIMK2,FHL2,C13orf31,TGFBI,SYBU,COL17A1,SPRY1,PDE4C,RHOQ,CUEDC1,SRGAP3,RIN2,TMEM229B,SYTL1,SULF2,GRHL3,NYNRIN,RHOC,CAPN2,IL1RN,HSPA4L,FILIP1L,ALDH3A1,FGF13,ALDH4A1,SYNPO,SYT8,C17orf108,NAV2,MAP3…
2	transfac_pro-M00038	0.0436058	5.04596	18	BACH1,FOSB,JUN,JUND,JUNB,FOSL1,FOS,BACH2,FOSL2,JDP2,SRF,PKNOX2,TGIF2,PKNOX1,MEIS3,MEIS2,TGIF2LX,TGIF2LY	211	RGS20,LTBP2,CDKN1A,CAPN2,PROM2,SPNS2,AQP3,KIAA0513,ZNF219,STX1B,NEDD9,SMAD3,FGF13,KRT16,PTAFR,FAM49A,KIAA1539,AHNAK2,SGK223,CLCA2,RNF144B,SEPT9,LRRC37A3,CYP24A1,ATP8B2,ANKRD22,FHL2,RND3,DUSP4,NFATC2,PLK3,PMEPA1,KSR1,RNF19A,CPEB4,RNF39,SHC4,COL7A1,KDM6B,EDN2,HSPB8,SYTL2,YPEL3,C13orf18,LAMB3,SYT8,GRIK5,NAV2,B4GALT1,TRAK1,RHOC,GPRC5A,ARHGDIB,PRSS22,SLC25A42,NDRG4,RBM20,NUAK1,NMNAT2,ADCK3,UNC5B,NYNRI…
3	transfac_pro-M01656	0.0432774	4.97588	3	TP53,TP63,TP73	143	CDKN1A,ZMAT3,MDM2,ABCA12,RPS27L,RAP2B,DDIT4,SLC12A4,GPR87,CPEB4,CYP4F8,GADD45A,CSNK1G1,GRHL3,APOD,HSPA4L,BBC3,SPATA18,LIMK2,SEPT9,CALD1,NEAT1,NTN4,USP2,PHLDA3,ARNTL,RRM2B,NUAK1,CCNG1,SRGAP3,SYTL1,TGFBI,CLDN1,SYBU,FHL2,TRIM22,CLCA2,GPR173,FOS,MAP3K1,SPRY1,ALDH3A1,C5orf4,PAQR7,ZNF423,ALDH4A1,C16orf5,COL7A1,MFGE8,CITED2,COL17A1,SYNPO,CATSPERG,RAB5B,RNF144B,C18orf1,FGF13,C13orf31,ATP8A2,FAS,SYT8,DKK1…
4	flyfactorsurvey-slp2_SANGER_5_FBgn0004567	0.0406069	4.40605	11	FOXG1,FOXF2,FOXP3,FOXO3,FOXO4,FOXO1,FOXP2,FOXP1,FOXP4,FOXJ3,FOXK1	52	YPEL2,ZFYVE1,FAM49A,AFF3,SLC12A6,LMBR1L,RIN2,CITED2,PIK3IP1,NFATC2,PPM1D,DDIT4,SPOCK2,BBC3,EOMES,MXD1,CYGB,COL17A1,EPAS1,C5orf41,NAV2,KLHL24,FHL2,SLC25A45,PLAU,BTG1,TXNIP,FGF13,USP2,YPEL3,RND3,AHNAK2,KHNYN,SH3BGR,ARNTL,LOC100129716,ARHGEF37,MAST4,PLD1,MBNL2,FAM198B,NEDD9,SMAD3,DUSP10,ABCC3,RBL2,FAM65C,ADCK3,PLCL2,FLJ35776,SLC7A8,SYTL2
5	yetfasco-2003	0.0396086	4.19301	11	FOXJ1,FOXP3,FOXP2,FOXP1,FOXP4,FOXF2,FOXO1,FOXO3,FOXO4,FOXJ3,FOXK1	39	YPEL2,SLC12A6,BBC3,FRMPD2,PPM1D,PIK3IP1,CITED2,EOMES,SPOCK2,LMBR1L,TMEM86A,RND3,FOS,CYGB,KLF4,ARNTL,CDKN1A,ADCK3,ZFYVE1,DDIT4,KHNYN,KLHL24,YPEL3,BTG1,PLAU,C5orf41,FGF13,BIK,MBNL2,SASH1,TGFB2,TXNIP,AFF3,NFATC2,NEDD9,RIN2,ATP10D,SLC25A45,TSC22D3
6	yetfasco-1621	0.0391308	4.09107	12	FOXJ1,FOXP3,FOXP2,FOXP1,FOXP4,FOXF2,FOXO3,FOXO4,FOXO1,FOXJ3,FOXK1,FOXD2	38	YPEL2,TMEM86A,FRMPD2,SLC12A6,PIK3IP1,BTG1,ZFYVE1,LMBR1L,TXNIP,ABCA1,SASH1,PPM1D,ARNTL,BBC3,CITED2,SPOCK2,GLUL,RIN2,EOMES,RAP2B,DDIT4,PLCL2,CYGB,PLAU,LOC100129716,FOS,RND3,NEDD9,SYTL2,KLHL24,KLF4,YPEL3,SLC25A45,ATP10D,TGFB2,STAT6,PDK4,NAV2
7	yetfasco-2002	0.0379813	3.84578	11	FOXP4,FOXP1,FOXP2,FOXJ1,FOXP3,FOXF2,FOXO3,FOXO1,FOXO4,FOXJ3,FOXK1	26	YPEL2,FRMPD2,CITED2,BBC3,KHNYN,BTG1,TMEM86A,SLC12A6,PIK3IP1,SPOCK2,EOMES,PPM1D,DDIT4,YPEL3,ATP10D,LMBR1L,AFF3,ADCK3,C5orf41,ARNTL,TXNIP,CYGB,LOC100129716,KLF4,ZFYVE1,NEDD9
8	transfac_pro-M01652	0.0379178	3.83224	3	TP53,TP63,TP73	97	RAP2B,MDM2,DDIT4,ZMAT3,CSNK1G1,CDKN1A,CCNG1,ABCA12,ARNTL,SLC12A4,PDE4C,CYP4F8,NEAT1,CLCA2,CALD1,FOSL1,MXD4,RPS27L,NFATC2,CYFIP2,TGFB2,COL17A1,CPEB4,PIK3IP1,INPP1,FGF18,PI4K2A,SYTL1,CDKL5,C16orf5,RHOC,SRGAP3,C13orf31,TMEM229B,TMBIM1,CCNG2,TMEM45B,CYGB,LIMK2,KRT15,VWCE,TMEM40,MYPN,YPEL2,SNCAIP,ADCK3,SYNPO,SPRY1,POU2F3,PAQR7,FAM83A,TNS4,EDN2,ALDH4A1,FHL2,C5orf4,USP2,MAPRE3,RRM2B,PTAFR,ALDH3A1,ZNF423…
9	yetfasco-1774	0.0378712	3.82228	15	FOXJ1,FOXP3,FOXP2,FOXP1,FOXP4,FOXF2,FOXO3,FOXO1,FOXO4,FOXA1,FOXA2,FOXA3,FOXJ3,FOXK1,FOXD2	32	YPEL2,SLC12A6,PPM1D,TMEM86A,FRMPD2,BBC3,PIK3IP1,EOMES,LMBR1L,CITED2,BTG1,SERPINA1,KLF4,TSC22D3,C5orf41,SPOCK2,CCNG2,CDKN1A,NEDD9,DDIT4,RIN2,ATP10D,SASH1,SULF2,KLHL24,PLAU,SYTL2,ZFYVE1,RND3,CYGB,TXNIP,FGF13
10	jaspar-MA0106.1	0.0377779	3.80237	1	TP53	105	CDKN1A,ZMAT3,CALD1,AEN,ARNTL,RAP2B,BAX,FOSL1,RRM2B,PHLDA3,DDIT4,CCNG1,ALDH4A1,NAV2,CYP4F8,RHOC,NEDD9,CPEB4,LMCD1,TGFB2,FLJ35776,ALDH3A1,SLC12A4,SULF2,TP53INP2,CAPN2,ARHGAP42,GPR173,LAMB3,ABCA1,FOS,TGFBI,FAM196A,LMO7,FBLIM1,SNCAIP,MYO1B,MDM2,TNFRSF10B,COL17A1,NHLH2,TRAK1,SYNPO,SYTL1,PMEPA1,KCNF1,C17orf108,UGT1A6,WBSCR27,ITGA3,C14orf159,PDE4C,CSNK1G1,PAQR7,MXD4,NFATC2,NYNRIN,TRIM22,RNF144B,MBNL2,TM…
11	transfac_pro-M01655	0.0366172	3.55469	1	TP53	134	DDIT4,ZMAT3,CDKN1A,SLC12A4,CSNK1G1,RAP2B,CPEB4,ABCA12,FOS,RPS27L,RHOC,ARNTL,CYP4F8,ALDH4A1,CALD1,RRM2B,CCNG1,AEN,FAS,CAPN2,PHLDA3,ACER2,TRIM22,TGFBI,TGFB2,STEAP3,PMP22,ALDH3A1,FOSL1,NYNRIN,TMBIM1,SLC26A2,CUEDC1,ZNF561,TRIM38,HSPA4L,GPR87,ORAI3,MFGE8,ACTA2,NTN4,ARHGDIB,GADD45A,GPR173,RIN2,NAV2,ZFYVE1,C5orf4,CLCA2,MYPN,SLC7A8,TMEM229B,BAX,DKK1,NEAT1,C16orf5,WBSCR27,SPATA18,DEPDC6,TMEM144,SPRY1,ARL1…
12	transfac_pro-M00034	0.0365593	3.54235	1	TP53	160	CDKN1A,ZMAT3,CALD1,RAP2B,BAX,DDIT4,RRM2B,ARNTL,PHLDA3,AEN,ALDH4A1,SLC12A4,SULF2,ALDH3A1,RHOC,PAQR7,ACER2,CCNG1,TMEM40,CPEB4,TGFB2,SYTL1,C13orf31,NHLH2,ZNF750,HHAT,IL4R,MAST4,ABAT,LIF,NTN4,NEDD9,CAPN2,C14orf159,FAM83A,AHNAK2,TRAK1,TRIM29,KRT20,SYNPO,STEAP3,FGF13,CSNK1G1,LRP1,FOSL1,COL17A1,ST3GAL5,RASSF2,C5orf4,MAPK15,SYT8,SYBU,KRT86,BTG2,FGD3,SMAD3,PDE4C,ODZ4,FHL2,WBSCR27,MAP3K1,FAM174B,APOD,C17or…
13	jaspar-MA0316.1	0.0365537	3.54115	4	NFYC,POLE4,NFYA,POLE3	24	DUSP10,CCNG1,ALDH4A1,MAF,ADCK3,RHOQ,SESN3,WDR81,ARRDC4,RPS6KA2,WBP1,PDK4,PNRC1,C17orf91,SLC43A2,SESN2,ARNTL,KDM6B,SERTAD1,C7orf60,AGR2,SNCAIP,MXD4,KIAA1539
14	transfac_pro-M00472	0.0365406	3.53836	8	FOXO4,FOXO1,FOXF2,FOXO3,FOXG1,FOXP2,FOXP4,FOXJ3	54	NAV2,SMAD3,ABCA1,YPEL2,DDIT4,NEDD9,ARHGEF37,MXD1,C5orf41,ADCK3,TGFB2,TMEM86A,DUSP6,GATS,EPAS1,GSN,CCNG2,KIAA1370,EOMES,TXNIP,BIK,TP53INP1,PRINS,DCP1B,PHLDA1,PPM1D,MBNL2,GHR,VPS13C,TMEM117,SASH1,AGR2,ZFYVE1,CITED2,BTG1,ANK3,NMNAT2,RASSF2,ZNF323,BBC3,PLAU,ODZ4,EFCAB10,EIF2C4,TGFBI,KLF4,CDKN1A,FAM49A,SOX9,SLC25A45,ADAMTS7,SHC4,CYGB,BCL6
15	yetfasco-993	0.0364567	3.52044	7	MAPK14,MAPK12,MAPK11,MAPK13,MAPK8,MAPK9,MAPK10	30	FAM49A,CDKN1A,CYGB,MBNL2,NAV2,NFATC2,DEPDC6,SERPINB5,ZFYVE1,MXD1,NTN4,SEPT9,BIK,ZNF323,FHL2,KLF9,DDIT4,AFF3,CDKL5,NFATC4,C5orf41,IGFBP5,PRKX,EPAS1,RBM20,DUSP6,LOC729375,PPM1D,CT62,FEZ1
16	yetfasco-1537	0.0359715	3.41691	4	NFYC,POLE4,NFYA,POLE3	32	DUSP10,CCNG1,ADCK3,ALDH4A1,MAF,RHOQ,WBP1,RPS6KA2,SESN3,ARRDC4,WDR81,C17orf91,PDK4,PNRC1,SESN2,SLC43A2,ARNTL,KDM6B,SERTAD1,MXD4,AGR2,C7orf60,SNCAIP,KIAA1539,TLE6,ASB9,TXNIP,EML2,SARDH,CYP24A1,C12orf5,CAT
17	jaspar-MA0060.1	0.0359696	3.41651	5	NFYA,NFYC,NFYB,POLE3,POLE4	34	ARNTL,ARID4A,WBP1,ADCK3,ALDH4A1,MXD1,TXNIP,SLC25A42,MXD4,ARRDC4,RHOQ,DUSP10,CCNG1,LPXN,SESN3,PNRC1,CCNG2,KDM6B,KIAA1539,SESN2,RAP2B,KDM4A,HIST1H2AI,C1orf183,SERTAD1,PIK3R3,C20orf194,SLC43A2,C5orf41,MGC23284,ABAT,C17orf91,WDR81,TSPYL2
18	transfac_pro-M00287	0.0359006	3.40178	6	NFYA,NFYB,NFYC,RAX,POLE3,POLE4	37	ARNTL,ARID4A,WBP1,ADCK3,ALDH4A1,TXNIP,MXD4,MXD1,SLC25A42,ARRDC4,CCNG1,RHOQ,CCNG2,PNRC1,DUSP10,SESN3,LPXN,KDM6B,KIAA1539,RAP2B,SESN2,HIST1H2AI,C1orf183,MGC23284,C17orf91,SERTAD1,C20orf194,PIK3R3,KDM4A,WDR81,ABAT,SLC43A2,C5orf41,HIST2H2BE,HLA-F,SOX9,TSPYL2
19	jaspar-MA0099.1	0.0358576	3.39262	3	FOS,ATF3,JDP2	70	RGS20,KDM6B,LAMC2,SERTAD1,FGF13,KIAA0513,LAMB3,KIAA1539,GPR87,PRSS22,BMP1,FHL2,ITGA3,SPNS2,COL7A1,OCIAD2,MYO1E,CAPN2,CLDN1,EDN2,LMCD1,PROM2,ALOXE3,AHNAK2,MAST4,LIF,SLC7A8,ADCK3,FOSL1,MACC1,NAV2,RHOC,GPR115,SEPT9,SYNPO,CLU,ANK1,LTBP2,PCLO,CALD1,TRAK1,ZNF323,GOLGA7B,AQP3,YPEL3,FEZ1,ZNF423,LRRC15,PSCA,ABCA12,BBC3,GRN,KRT16,COL17A1,CSNK1G1,GADD45A,SMAD3,PLK3,TMEM40,GPRC5A,HTR2C,CNFN,POU2F3,SYTL2,RNF1…
20	yetfasco-1773	0.0355535	3.32771	11	FOXP4,FOXP1,FOXP2,FOXP3,FOXJ1,FOXF2,FOXO3,FOXO1,FOXO4,FOXJ3,FOXK1	31	YPEL2,FRMPD2,BBC3,CITED2,BTG1,YPEL3,PIK3IP1,SLC12A6,LOC100129716,DDIT4,EOMES,CYGB,TSPAN1,TXNIP,C5orf41,SPOCK2,ATP10D,KLF4,LMBR1L,TMEM86A,PPM1D,MBNL2,KHNYN,PDK4,NEDD9,AFF3,RND3,ZFYVE1,CDKN1A,SYTL2,FHL2
21	yetfasco-403	0.0354415	3.30382	7	FOS,JUN,FOSL1,JUNB,FOSB,JUND,JDP2	52	RGS20,KDM6B,FHL2,KIAA1539,KIAA0513,CAPN2,LAMC2,PRSS22,MAST4,LAMB3,ITGA3,FGF13,FOSL1,PROM2,MYO1E,BMP1,SERTAD1,SMAD3,SLC16A4,ADCK3,SEPT9,ZNF423,KCNK3,SPNS2,GPR87,AHNAK2,FAM198B,EDN2,LMCD1,PTAFR,PSCA,SYNPO,ZNF323,MAPRE3,GOLGA7B,LRP1,ANK1,SLC7A8,COL7A1,FEZ1,CNFN,OCIAD2,MAP2,C7orf60,YPEL3,TRIM29,NEDD9,SASH1,GRHL3,PRICKLE2,FAM49A,TMEM40
22	stark-TGANTCA	0.0352512	3.2632	0		35	KDM6B,RGS20,LAMC2,SERTAD1,LIF,PRSS22,KIAA0513,FGF13,FOSL1,COL7A1,EDN2,LMCD1,FHL2,AHNAK2,OCIAD2,BMP1,KIAA1539,ITGA3,MYO1E,CAPN2,LRRC15,NFATC2,LAMB3,GPR87,YPEL3,PROM2,GPR115,ZNF323,CLU,MAPRE3,AQP3,NAV2,SYNPO,ALOXE3,CLDN1
B. downregulated
	TF	NES	# unique targets	# motifs
	E2F2	13.135	567	28
	E2F1	11.093	507	6
	NFYB	5.245	402	10
	NFYC	5.101	429	8
	E2F3	4.594	438	8
	KDM2B	3.703	56	1
Rank	Motif id	AUC	NES	# TF	Transcription factor	# target genes	Target genes
1	transfac_pro-M00920	0.0874998	13.1349	8	TFDP1,E2F7,E2F3,E2F4,E2F1,TFDP3,E2F2,E2F5	289	E2F2,UHRF1,MCM6,E2F1,CDC6,MCM5,CDC25A,MCM2,RRM2,MCM7,POLA1,PKMYT1,RBL1,E2F8,MCM4,PRKDC,UNG,CHAF1A,DTL,H2AFZ,PHF17,HIST1H3G,DHFR,RANBP1,MCM3,DNMT1,FBXO5,CHEK1,C12orf34,HMGN2,CASP8AP2,ZNF367,TIPIN,EZH2,TUBA1B,POLE,WRAP53,DMC1,GINS1,KNTC1,TOPBP1,STMN1,LSM6,NASP,SASS6,HMGB2,DPYSL2,MXD3,HELLS,KIF15,GMNN,PAQR4,TP73,ZIC5,RAD51,DCLRE1A,WDR76,HAUS7,CDC45,DLEU2,SMC2,SKP2,C4orf21,PHF19,GPR19,RFWD3,SMC3,JPH1…
2	transfac_pro-M00919	0.0825267	12.232	8	E2F3,TFDP1,E2F1,E2F4,TFDP3,E2F7,E2F5,E2F2	276	E2F2,UHRF1,MCM6,CDC6,E2F1,PKMYT1,MCM5,E2F8,MCM2,RRM2,RBL1,MCM3,MCM4,PRKDC,HMGN2,CHAF1A,CDC25A,MCM7,EZH2,UNG,FBXO5,DTL,PHF17,RANBP1,HIST1H3G,STMN1,HELLS,DHFR,POLA1,H2AFZ,ZNF367,CHEK1,SLBP,DNMT1,C12orf34,KIF15,TUBA1B,KNTC1,FANCC,MXD3,SASS6,PAQR4,NASP,DCLRE1A,ZIC5,GINS1,BRI3BP,HMGB2,POLE,DLEU2,HAUS7,LSM6,LMNB1,CDC45,MCM8,TP73,BRCA2,DMC1,RAD51,CBX5,NOLC1,WDR76,DPYSL2,CASP8AP2,LOC254559,PHF19,TIPIN,CD…
3	transfac_pro-M00516	0.0769588	11.221	8	E2F1,TFDP1,E2F4,E2F3,E2F7,E2F2,E2F5,TFDP3	276	RRM2,E2F1,MCM6,CDC25A,MCM5,E2F2,MCM2,UNG,MCM4,PRKDC,UHRF1,PHF17,ZNF367,MCM7,E2F8,GINS1,CDC6,C12orf34,POLA1,DMC1,DHFR,NASP,DNMT1,TOPBP1,RBL1,CHEK1,CASP8AP2,MCM3,TIPIN,KNTC1,DTL,TUBA1B,RANBP1,PKMYT1,MXD3,CHAF1A,HIST1H3G,HMGB2,RAD51,H2AFZ,FBXO5,TP73,ZIC5,HAUS7,GPR19,ORC1,DPYSL2,SMC3,HIST1H2BJ,EXOSC2,HMGN2,HELLS,LSM6,KIF15,POLE,PAQR4,CDK1,SLBP,SASS6,C4orf21,EXPH5,PIM1,PHF19,WDR76,IRX4,WRAP53,DLEU2,MT…
4	jaspar-PF0069.1	0.0762521	11.0927	1	E2F1	273	ZNF367,MCM3,UHRF1,E2F8,RRM2,MCM6,RANBP1,LIN52,NASP,NOLC1,MCM7,E2F1,CDCA7,GINS2,PRKDC,MCM4,FANCC,ANKRD32,RBL1,TIMELESS,TOPBP1,PSMC3IP,DEK,HNRNPD,CDC6,LSM6,PHF17,USP37,TFAP4,ATAD5,TYRO3,GINS3,SSRP1,DLEU2,MCM5,FBXO5,KDELC2,MSH5,JAG2,WDR76,MCM2,POLD3,POLA1,FANCD2,CDT1,LHX2,FKBP5,KIAA0101,CLSPN,CHEK1,WDR62,CDC25A,LIN54,HIST1H2BJ,FANCG,NUP62CL,UNG,CDKN2D,DLL1,C12orf34,GEN1,UBR7,DUT,DMC1,PKMYT1,DUSP9,PI…
5	transfac_pro-M00939	0.0748521	10.8385	8	E2F4,TFDP1,E2F1,E2F3,TFDP3,E2F7,E2F2,E2F5	264	E2F2,RBL1,E2F1,MCM6,E2F8,CDC6,UHRF1,ZNF367,DTL,POLA1,RRM2,MCM2,MCM8,FBXO5,MCM3,MCM5,CDC25A,DHFR,MCM7,HIST1H3G,CDK1,RANBP1,EZH2,PHF17,PAQR4,MCM4,PRKDC,KIF15,SKP2,H2AFZ,PKMYT1,KNTC1,HELLS,DIAPH3,TUBA1B,LMNB1,BRI3BP,POLE,KIAA0101,SASS6,CHAF1A,NASP,DCK,DNMT1,MMP16,CLSPN,DPYSL2,SLBP,TP73,HMGN2,BEND3,ATAD5,JPH1,NUP155,DUSP9,DCLRE1A,ZIC5,GINS1,HAUS7,STMN1,CHEK1,LSM6,CDT1,UNG,TOPBP1,ARHGAP11A,NPR3,FANCC,…
6	transfac_pro-M00940	0.0744504	10.7656	8	E2F1,E2F2,E2F3,E2F5,E2F4,TFDP1,E2F7,TFDP3	318	MCM3,UHRF1,E2F2,ZNF367,E2F8,TUBA1B,MCM6,NASP,RANBP1,E2F1,POLA1,HMGN2,RBL1,FBXO5,CASP8AP2,NOLC1,PRKDC,MCM4,ATAD5,MCM7,MCM2,PHF17,MCM5,FANCC,DTL,RMI1,SSRP1,PAQR4,HELLS,KIF15,PIM1,UNG,C12orf34,HNRNPD,MCM8,LOC100128191,TMPO,RFC3,RRM2,DMC1,DLEU2,LSM6,DHFR,ANKRD32,KIAA0101,CDT1,DNMT1,CDCA7,TCF19,H2AFZ,HMGB1,CDC6,CDC25A,HIST1H2BJ,LHX2,CHEK1,CENPH,WDR76,TIPIN,GPRIN1,ONECUT1,POLE,YBX2,EPB41L2,RFWD3,IRX4,D…
7	transfac_pro-M00918	0.0740981	10.7016	8	E2F4,E2F3,E2F1,TFDP1,TFDP3,E2F7,E2F2,E2F5	247	E2F2,RBL1,MCM6,E2F1,UHRF1,E2F8,CDC6,ZNF367,DTL,RRM2,POLA1,MCM3,FBXO5,MCM5,MCM2,CDC25A,MCM8,RANBP1,PHF17,DHFR,HIST1H3G,MCM7,EZH2,PAQR4,MCM4,PRKDC,NASP,KIF15,HELLS,TUBA1B,CDK1,H2AFZ,CLSPN,KIAA0101,PKMYT1,SKP2,HMGN2,DNMT1,POLE,SASS6,GINS1,LMNB1,ATAD5,BRI3BP,NUP155,CHAF1A,DCK,TOPBP1,KNTC1,DPYSL2,DUSP9,BEND3,DIAPH3,TP73,NPR3,JPH1,MMP16,LSM6,ZIC5,CDT1,HAUS7,CHEK1,UNG,DMC1,STMN1,DCLRE1A,ARHGAP11A,C12orf…
8	transfac_pro-M00740	0.0732796	10.553	8	E2F1,E2F5,E2F3,E2F4,E2F2,TFDP1,E2F7,TFDP3	257	RBL1,E2F2,MCM6,ZNF367,E2F1,RRM2,CDC6,MCM3,E2F8,UHRF1,DTL,CDC25A,PHF17,TOPBP1,NASP,HELLS,EZH2,MCM2,RANBP1,MCM8,KIF15,MCM7,DPYSL2,FBXO5,TUBA1B,DNMT1,POLA1,DMC1,PAQR4,GINS1,CLSPN,ATAD5,SASS6,CDCA7,POLE,SKP2,ARHGAP11A,MXD3,NPR3,PKMYT1,HIST1H2BJ,MCM5,PIM1,DHFR,MCM4,CDT1,UNG,PRKDC,H2AFZ,GEN1,ZNF850,CASC5,GINS2,CDK1,TP73,HNRNPD,DCK,C12orf34,ONECUT1,HEY2,DLEU2,CASP8AP2,ORC1,TNFAIP8L3,SSRP1,GMNN,SMC3,YBX2…
9	transfac_pro-M00738	0.0727738	10.4612	8	E2F1,E2F5,E2F4,E2F3,E2F2,TFDP1,E2F7,TFDP3	259	RBL1,ZNF367,E2F2,MCM6,MCM3,RRM2,E2F1,E2F8,UHRF1,CDC6,NASP,DTL,TOPBP1,PHF17,HELLS,CDC25A,MCM2,MCM8,TUBA1B,EZH2,DPYSL2,FBXO5,MCM7,POLA1,DNMT1,ATAD5,PAQR4,DMC1,GINS1,CDCA7,CLSPN,KIF15,SASS6,NPR3,ARHGAP11A,POLE,RANBP1,DHFR,MXD3,PKMYT1,MCM5,ZNF850,HIST1H2BJ,PIM1,GEN1,SKP2,MCM4,CASC5,PRKDC,H2AFZ,GINS2,CDT1,UNG,SSRP1,HNRNPD,CASP8AP2,TNFAIP8L3,DLEU2,GMNN,DCK,YBX2,LHX2,FANCC,SMC3,ORC1,C12orf34,RFC3,TP73,O…
10	transfac_pro-M00425	0.0679087	9.57785	8	E2F1,E2F3,TFDP1,E2F4,E2F2,E2F5,E2F7,TFDP3	181	RBL1,E2F2,MCM6,UHRF1,ZNF367,E2F1,MCM3,RRM2,CDC25A,HELLS,DPYSL2,POLA1,TOPBP1,DTL,CDC6,ATAD5,MCM2,ZNF850,FBXO5,PAQR4,PHF17,MCM8,MCM7,KIF15,TUBA1B,E2F8,EZH2,NPR3,CDK1,NASP,DHFR,MCM5,GINS1,DNMT1,CLSPN,CDCA7,RANBP1,HIST1H2BJ,GEN1,LHX2,DMC1,IRX4,POLE,SASS6,TIPIN,PHF19,CASC5,HNRNPD,BRI3BP,C12orf34,ONECUT1,NUP155,MCM4,NR2C2AP,ARHGAP11A,PRKDC,TP73,MXD3,PKMYT1,DPYSL5,SMC3,LSM6,ZIC5,ORC1,SKP2,DLEU2,PIM1,UNG…
11	transfac_pro-M00050	0.0668326	9.38247	8	E2F5,E2F2,E2F3,E2F4,E2F1,TFDP1,E2F7,TFDP3	276	RBL1,E2F2,ZNF367,MCM6,MCM3,E2F8,RRM2,E2F1,NASP,UHRF1,CDC6,HELLS,DTL,CDC25A,PHF17,POLA1,ZNF850,MCM8,EZH2,TUBA1B,FBXO5,NPR3,TOPBP1,DPYSL2,ATAD5,CLSPN,MCM5,GINS1,MCM2,MCM7,RANBP1,DMC1,DNMT1,CASC5,CDCA7,MXD3,SASS6,PAQR4,POLE,CDK1,CASP8AP2,LHX2,PKMYT1,ARHGAP11A,TNFAIP8L3,DHFR,KIF15,NUP155,PIM1,PRKDC,HIST1H2BJ,MCM4,FANCC,CDT1,SSRP1,H2AFZ,GINS2,RFC3,TMPO,SMC3,GMNN,TIPIN,VRK1,UNG,LOC100128191,DCK,HNRNPD,…
12	transfac_pro-M00739	0.0657262	9.18159	5	E2F1,E2F2,E2F4,E2F5,E2F3	300	MCM3,UHRF1,ZNF367,E2F2,RBL1,E2F8,RRM2,MCM6,LOC100128191,TMPO,RANBP1,E2F1,MCM7,PRKDC,MCM4,NOLC1,TUBA1B,HELLS,NASP,POLA1,CDCA7,FANCC,KIAA0101,TOPBP1,GINS2,SSRP1,MCM2,CDC6,LIN52,GINS3,MCM5,CASP8AP2,ATAD5,PSMC3IP,HNRNPD,YBX2,SKP2,BRIP1,CDT1,CDC25A,FANCD2,PHF17,UNG,DEK,ANKRD32,NUP62CL,DTL,PAQR4,KDELC2,DCLRE1A,ZIC5,DMC1,LSM6,DPYSL2,C2CD4C,DLEU2,DUSP9,PBX3,FGFR3,JAG2,KIF15,FIGNL1,MSH5,PRTFDC1,POLE,RFC3,…
13	jaspar-MA0024.1	0.0630152	8.68936	8	E2F1,E2F4,E2F3,E2F2,E2F5,TFDP1,E2F7,TFDP3	215	RBL1,E2F2,MCM3,ZNF367,MCM6,E2F8,RRM2,E2F1,CDC6,NASP,UHRF1,HELLS,DTL,PHF17,MCM8,ZNF850,POLA1,FBXO5,EZH2,CDC25A,NPR3,TUBA1B,GINS1,MCM5,CLSPN,RANBP1,DPYSL2,ATAD5,TOPBP1,CASC5,DNMT1,MXD3,DMC1,POLE,SASS6,MCM7,CASP8AP2,TNFAIP8L3,NUP155,MCM2,PKMYT1,LHX2,CDCA7,TMPO,PAQR4,CDK1,ARHGAP11A,KIF15,FANCC,PIM1,VRK1,CDT1,DHFR,PRKDC,LOC100128191,MCM4,GMNN,RFC3,UNG,DLL1,TIPIN,SSRP1,H2AFZ,GINS2,CBX5,SMC3,DCK,KIF14,C…
14	transfac_pro-M00431	0.0607323	8.27487	8	E2F1,E2F3,E2F4,TFDP1,E2F7,E2F5,E2F2,TFDP3	278	E2F2,UHRF1,RBL1,MCM3,TUBA1B,ZNF367,E2F8,POLA1,RRM2,PRKDC,MCM6,MMP16,MCM7,E2F1,HMGN2,MCM4,HELLS,ZNF850,FBXO5,CDC6,MCM2,CDK1,RANBP1,DTL,MCM5,DMC1,NASP,LMNB1,NOLC1,RNF219,TOPBP1,CDC25A,DHFR,LOC100128191,TMPO,RMI1,ATAD5,DLL1,FGFR3,EZH2,CASP8AP2,PHF17,MCM8,YBX2,ZIC5,DPYSL2,LHX4,DCLRE1A,CDCA7,JPH1,SSRP1,FANCC,PIM1,CDT1,CCDC109B,GINS2,SLC25A19,KIF15,BRI3BP,DNMT1,DPYSL5,ANKRD32,MSH5,RFC3,DUT,HSPA2,CCDC99…
15	transfac_pro-M00737	0.0574889	7.68598	1	E2F1	254	E2F2,MCM3,ZNF367,UHRF1,RBL1,E2F8,RRM2,E2F1,LOC100128191,TMPO,PRKDC,MCM4,MCM6,TUBA1B,NASP,NOLC1,RANBP1,MCM7,CDCA7,HELLS,POLA1,FANCC,CDC6,GINS2,KIAA0101,LIN52,TOPBP1,SSRP1,CASP8AP2,MCM5,DTL,GINS3,PSMC3IP,YBX2,MCM2,KDELC2,ANKRD32,HNRNPD,DLL1,ZNF850,FANCD2,UNG,CDT1,LSM6,DLEU2,FGFR3,ATAD5,DEK,PHF17,DMC1,EZH2,CCDC109B,JAG2,TFAP4,MCM8,CDC25A,ZIC5,POLE,RFC3,TIMELESS,FBXO5,PRTFDC1,MSH5,CLSPN,RMI1,PAQR4,PB…
16	yetfasco-592	0.0561495	7.44279	0		180	E2F2,ZNF367,RBL1,C12orf34,MCM3,UNG,MCM6,ONECUT1,HELLS,UHRF1,MCM8,PRIMA1,ATAD5,DLEU2,MCM2,PHF17,DNMT1,TUBA1B,ZWILCH,E2F1,CDCA8,ANP32E,JPH1,CDCA7,HIST1H2BJ,MCM4,HMGN2,PRKDC,GPR19,HNRNPD,RNF219,NASP,PKMYT1,CDC25B,ARID5A,IRX4,MXD3,FAM81A,PHF19,CHEK1,LSM6,TFDP1,FBXO5,DNAJC9,GABRA1,KCTD12,SSRP1,ZNF232,E2F8,STMN1,NXPH4,PIM1,SPC25,DHFR,KIF26A,ORC1,MCM10,ASRGL1,HSPA2,RANBP1,TIPIN,PAQR4,BRCA2,RAI14,STARD8,…
17	transfac_pro-M00736	0.0561286	7.439	5	E2F1,E2F2,E2F4,E2F3,E2F5	245	MCM3,TUBA1B,E2F2,ZNF367,UHRF1,E2F8,RBL1,POLA1,NOLC1,RRM2,MCM7,RANBP1,HELLS,LOC100128191,TMPO,PRKDC,MCM6,E2F1,NASP,MCM4,FANCC,MMP16,PHF17,MCM2,CDCA7,ANKRD32,GINS2,KIAA0101,PRTFDC1,MCM5,SSRP1,TOPBP1,MSH5,YBX2,CDC6,LIN52,FGFR3,GINS3,PSMC3IP,ATAD5,FBXO5,RMI1,DPYSL2,LHX4,SORBS3,IRX4,CDT1,ZNF85,CDK1,DUSP9,CDC25A,FANCD2,BRIP1,KIF1A,LSM6,ONECUT1,HMGN2,CASP8AP2,HAUS7,RBBP8,DEK,HNRNPD,VRK1,KNTC1,KDELC2,JPH…
18	transfac_pro-M00427	0.0554845	7.32205	8	E2F1,E2F4,E2F3,TFDP1,E2F7,E2F2,E2F5,TFDP3	236	E2F2,RBL1,ZNF367,MCM3,MCM6,RRM2,E2F1,POLA1,HMGN2,E2F8,CDC6,HELLS,ZNF850,FBXO5,UHRF1,DTL,TUBA1B,CDC25A,NASP,ATAD5,TOPBP1,MMP16,EZH2,RANBP1,MCM2,RNF219,ZIC5,PHF17,CLSPN,MCM7,MCM8,MCM5,DMC1,DHFR,KIF15,GINS1,DPYSL2,LMNB1,PRKDC,CDK1,POLA2,MCM4,CASC5,LHX4,TMPO,LOC100128191,POLE,TRIM59,DNMT1,MXD3,CDT1,CDCA7,PHF19,TNFAIP8L3,DTYMK,HAUS7,UNG,PAQR4,C3orf26,DLL1,BRI3BP,CEP57L1,JPH1,AMIGO2,NPR3,RBPMS2,DUSP9,P…
19	yetfasco-486	0.0538079	7.01763	0		298	PLK4,FOXD2,ADD3,E2F8,HMGN2,RNF219,TUBA1B,FBXO5,DCLRE1A,RFWD3,KNTC1,NOLC1,SSRP1,LHX2,FAM72B,FAM72D,FAM72A,PHF17,NFIX,EZH2,RBPMS2,FANCC,CASP8AP2,MSH5,STARD8,RNF145,CHAF1A,NES,IMPA2,RANBP1,WDR76,ANKRD32,EPB41L2,LIN52,GPRIN1,HMGB2,PRIMA1,TP73,CDKN2C,E2F2,ZNF850,PIM1,DEK,NCAPG,ZBTB2,CCNA2,RIF1,CSRP2,FANCM,RAD21,HEY2,KLF11,MCM7,KIAA0101,PRKDC,MCM4,STMN1,CHAF1B,GPSM2,LHX4,GAL,PITX1,ZIC5,HAUS7,LOC254559,…
20	jaspar-MA0410.1	0.0536487	6.98874	0		297	PLK4,FOXD2,ADD3,E2F8,HMGN2,RNF219,TUBA1B,FBXO5,DCLRE1A,RFWD3,KNTC1,NOLC1,SSRP1,LHX2,FAM72B,FAM72D,FAM72A,PHF17,NFIX,EZH2,RBPMS2,CASP8AP2,MSH5,FANCC,STARD8,RNF145,CHAF1A,NES,IMPA2,RANBP1,WDR76,GPRIN1,ANKRD32,LIN52,HMGB2,TP73,PRIMA1,EPB41L2,CDKN2C,ZNF850,PIM1,E2F2,ZBTB2,DEK,NCAPG,CSRP2,FANCM,RIF1,CCNA2,RAD21,HEY2,KLF11,MCM7,KIAA0101,PRKDC,STMN1,MCM4,CHAF1B,GPSM2,LHX4,GAL,PITX1,ZIC5,LOC254559,HAUS7,…
21	transfac_pro-M00426	0.0530955	6.8883	8	E2F1,TFDP1,E2F3,E2F4,E2F5,E2F2,E2F7,TFDP3	246	E2F2,RBL1,ZNF367,MCM3,E2F1,MCM6,RRM2,POLA1,ZNF850,CDC6,E2F8,HMGN2,UHRF1,DTL,FBXO5,HELLS,EZH2,CDC25A,NASP,ATAD5,ZIC5,TOPBP1,CLSPN,RNF219,PHF17,MCM8,TUBA1B,RANBP1,MCM2,MCM7,DPYSL2,GINS1,DHFR,KIF15,CASC5,POLA2,MCM5,TRIM59,DMC1,DNMT1,PRKDC,MXD3,POLE,BRI3BP,LHX4,PHF19,CDT1,MCM4,TMPO,MMP16,ARHGAP11A,LOC100128191,RBPMS2,C3orf26,EXPH5,TNFAIP8L3,NPR3,HAUS7,LMNB1,CBX5,CCDC99,CDCA7,AMIGO2,DTYMK,FANCI,NR2C2A…
22	transfac_pro-M01840	0.0521956	6.72491	5	E2F3,E2F1,E2F4,TFDP1,TFDP3	182	ZNF367,E2F1,NASP,UNG,MCM3,PHF17,JPH1,C12orf34,E2F2,MCM5,RANBP1,UHRF1,PIM1,MCM4,PRKDC,LOC100128191,CDC25A,MCM6,TMPO,CASP8AP2,DNMT1,MCM2,E2F8,CHEK1,RRM2,MCM10,ZIC5,WDR76,MCM8,MCM7,HMGB2,G2E3,EZH2,RNF219,SSRP1,MSH5,GJB2,GINS2,HMGN2,RBPMS2,C18orf54,RFWD3,TCF19,BARD1,HELLS,SIX2,HNRNPD,CCHCR1,TNFAIP8L3,FAM161A,TRIM59,TFDP1,RBL1,DMC1,PKMYT1,PHF19,CLSPN,KCNIP3,ATAD5,NEIL3,FBXO5,FANCC,RELT,CENPM,LIN54,DHF…
23	transfac_pro-M01114	0.0508392	6.47862	1	E2F1	297	ZNF367,MCM3,UHRF1,TUBA1B,E2F2,E2F1,CDCA7,FANCC,NASP,RANBP1,LOC100128191,TMPO,HNRNPD,RRM2,E2F8,MCM5,HMGN2,MCM8,TFAP4,ZIC5,HMGB1,SSRP1,TOPBP1,TYRO3,FBXO5,KIAA0101,UNG,ANKRD32,PRKDC,CASP8AP2,C12orf34,RFWD3,CENPH,PHF17,RBL1,CDKN2D,HAUS7,NOLC1,TIMELESS,CDT1,PSMC3IP,FANCD2,GINS2,NUP107,USP37,RMI1,LIN52,MCM4,JPH1,HIST1H2BJ,KDELC2,DUSP9,DLEU2,PBX3,MXD3,MCM7,PASK,CCDC109B,EZH2,PKMYT1,SIX2,LHX4,RAI14,APITD…
24	transfac_pro-M00938	0.049873	6.30319	6	E2F1,E2F4,E2F3,TFDP1,E2F7,TFDP3	253	CDC25A,E2F1,POLA1,MYBL2,MCM6,GINS1,CCNE2,TUBA1B,CASP8AP2,UNG,MCM5,DHFR,DNMT1,E2F8,UHRF1,RRM2,LIN52,MCM7,HIST1H2BJ,MMP16,TP73,DLEU2,E2F2,COCH,C12orf34,C1orf135,DLL1,PBK,RNF219,RFC5,CACYBP,MCM3,GINS2,RFWD3,LSM6,CHAF1A,TNFAIP8L3,NASP,NPR3,KIF14,DPYSL5,MCM2,NFIX,NRGN,RNF145,DNAJC9,FAM81A,SLC10A3,TOPBP1,RANBP1,PIM1,MCM4,IRX4,TIMELESS,PHTF2,RAPGEF5,STARD8,CDK1,ONECUT1,CBX2,LHX4,CDT1,OSBPL6,JPH1,DNMT3B,…
25	transfac_pro-M00288	0.0440474	5.24546	4	NFYB,NFYA,POLE3,POLE4	186	CDCA2,CDC25A,PRR11,CENPM,FAM72A,FAM72B,FAM72D,TOMM40,CDKN3,C19orf40,TOP2A,HIST1H3G,TTF2,UBE2C,C2orf7,CDC6,C20orf27,E2F8,EZH2,NUP62CL,KIF20A,HMGB2,ECT2,NCAPD3,XRCC3,KPNA2,CBX5,H2AFX,RACGAP1,STIL,CCNB2,NCAPD2,GRK6,HIST2H2AC,C21orf58,SPC25,MCM3,DLGAP5,SHCBP1,KCNH2,HMMR,CHAF1A,OSBPL6,ZNF519,ATAD2,TFAP4,ERG,HMGB1,RFWD3,TUBA1C,CDC45,MCM7,LGI2,CDCA3,ARL13B,ARL6IP6,UNG,C13orf34,CENPF,SLC29A1,HIST1H2BJ,ZN…
26	yetfasco-1537	0.0432498	5.10065	4	NFYC,POLE4,NFYA,POLE3	170	HMGB2,CDKN3,CDC25A,FAM72B,FAM72D,TOMM40,FAM72A,CDC6,CENPM,HMGB1,FAM64A,UHRF1,USP1,NEK2,CCNB2,ECT2,PRR11,CIT,KPNA2,CENPF,CDCA2,KIF24,C20orf27,CDK1,GRK6,C21orf58,E2F8,LBR,STIL,ZIC5,TTF2,TPX2,ARHGAP33,ASPM,C19orf40,GAS2L3,FAM161A,C2orf7,KIAA1712,KIF18B,LOC254559,NCAPD3,EXOSC2,NUP62CL,AURKA,DTL,MCM5,CBX5,CKS1B,UNG,PMM1,NCAPD2,ATAD2,H2AFX,AADAT,UBE2T,ARHGAP11A,CHTF18,HIST1H3G,HAUS7,MRE11A,PRTFDC1,OSBP…
27	jaspar-MA0316.1	0.0426719	4.99574	4	NFYC,POLE4,NFYA,POLE3	167	HMGB2,CDKN3,CDC25A,CDC6,FAM72B,FAM72D,FAM72A,CENPM,TOMM40,HMGB1,FAM64A,CCNB2,NEK2,UHRF1,ECT2,USP1,KPNA2,CIT,CENPF,PRR11,KIF24,CDCA2,E2F8,STIL,LBR,C20orf27,ARHGAP33,TTF2,ASPM,ZIC5,GRK6,TPX2,C21orf58,KIAA1712,KIF18B,GAS2L3,FAM161A,C19orf40,CDK1,LOC254559,EXOSC2,DTL,NCAPD2,MCM5,AURKA,ATAD2,NCAPD3,PMM1,CHTF18,C2orf7,HAUS7,NUP62CL,PRTFDC1,MRE11A,ARHGAP11A,UBE2T,CBX5,AADAT,HYLS1,STARD8,H2AFX,HIST1H3G,O…
28	transfac_pro-M00430	0.0419274	4.86055	1	E2F1	164	E2F2,E2F1,HMGN2,DHFR,UHRF1,RANBP1,ZIC5,RBL1,MCM3,RRM2,CDC6,FBXO5,E2F8,MCM5,CDC25A,RNF219,KNTC1,CDC45,EZH2,MMP16,DPYSL2,NR2C2AP,PHF17,DTL,BRI3BP,RUNX1T1,TMPO,UNG,CDK1,KIF15,PHF19,MCM7,HELLS,DCLRE1A,GNB4,CDKN2C,DUSP9,CEP57L1,MIR17HG,SLBP,MTHFD1,JPH1,CHEK1,ERG,MCM6,LOC100128191,PRIM2,CCDC109B,ONECUT1,PRKDC,DIAPH3,ZWILCH,RAPGEF5,BEND3,HAUS7,PIM1,TNFAIP8L3,NR2F1,ASPM,DPYSL5,KIF1A,ATAD5,TRIM59,IRX4,NAS…
29	stark-TTTNGGCGS	0.0418668	4.84955	0		213	MCM8,SMC4,PHF17,HMGN2,CHEK1,NPR3,PKMYT1,DNMT1,ZIC5,JPH1,ZNF367,SMC2,NFIX,TNFAIP8L3,MXD3,RFWD3,RANBP1,E2F2,MCM10,RNF26,STMN1,LMNB2,PIM1,HMGB2,E2F1,MYBL2,RAD21,POLA1,CENPW,NCAPH2,ARID5A,CBX5,GJB2,LHX4,OSBPL6,LSM6,LOC100128191,DOK1,TMPO,GMNN,RBL1,EEPD1,DHFR,WDR76,ONECUT1,FAM161A,SLC16A1,SCML2,BEND3,KIF23,NASP,HMGB1,DLL1,BARD1,TTF2,ZBTB2,FBXO5,S1PR5,FIGNL1,RRM2,DPF1,PASK,NBL1,RNF219,DNMT3B,MND1,LMF2,…
30	jaspar-MA0401.1	0.0408759	4.66965	0		208	MCM6,RBL1,PHF19,CCNF,TOPBP1,DPYSL2,MCM2,FAM81A,PAQR4,NPR3,CSRP2,ZWILCH,DNMT3B,UHRF1,IRX4,SAP30,USP1,C9orf40,MCM7,CDCA7,ZNF367,C4orf21,DLEU2,DHFR,ATAD5,KCTD12,GEN1,DNMT1,E2F2,ANP32E,ONECUT1,PHF17,RBBP8,GJB2,C12orf34,UNG,OSBPL6,LOC644656,CDCA8,MCM3,GABRA1,CDKN2C,SIX2,KIF1A,ZNF850,HYLS1,LSM6,HIST1H2BJ,ZIC5,CCDC77,RAD21,DUSP9,EPB41L2,DPYSL5,NRGN,E2F1,PITX1,STIL,MCM5,HNRNPD,HAUS7,GAS2L3,CDCA3,CEP57L1,…
31	yetfasco-584	0.0408759	4.66965	0		208	MCM6,RBL1,PHF19,CCNF,TOPBP1,DPYSL2,MCM2,FAM81A,PAQR4,NPR3,CSRP2,ZWILCH,DNMT3B,UHRF1,IRX4,SAP30,USP1,C9orf40,MCM7,CDCA7,ZNF367,C4orf21,DLEU2,DHFR,ATAD5,KCTD12,GEN1,DNMT1,E2F2,ANP32E,ONECUT1,PHF17,RBBP8,GJB2,C12orf34,UNG,OSBPL6,LOC644656,CDCA8,MCM3,GABRA1,CDKN2C,SIX2,KIF1A,ZNF850,HYLS1,LSM6,HIST1H2BJ,ZIC5,CCDC77,RAD21,DUSP9,EPB41L2,DPYSL5,NRGN,E2F1,PITX1,STIL,MCM5,HNRNPD,HAUS7,GAS2L3,CDCA3,CEP57L1,…
32	transfac_pro-M00287	0.0404667	4.59535	6	NFYA,NFYB,NFYC,RAX,POLE3,POLE4	265	TOMM40,CDCA2,HMGB2,CDKN3,PRR11,FAM72A,FAM72B,CENPM,FAM72D,UBE2C,C2orf7,CCNB2,TOP2A,H2AFX,UNG,CDC25A,CBX5,WDR62,ECT2,C19orf40,CDCA3,CDC45,HIST1H3G,HMGB1,E2F8,SLC25A28,ERG,CENPF,CDC6,KIF20A,USP1,CKS1B,FAM64A,RFWD3,NUP62CL,KPNA2,KIF24,NCAPD2,PASK,NCAPD3,HIST2H2AC,STIL,KIF18B,MCM7,HMMR,UHRF1,HIST1H2BJ,CDK1,C13orf34,C20orf27,MDC1,TMEM97,ASPM,SNRNP25,C21orf58,LIN52,GAS2L3,ORC6,TUBB2C,NUSAP1,RNF26,CIT,M…
33	jaspar-PB0113.1	0.0404573	4.59363	1	E2F3	61	PHF17,GINS1,CDC25A,CASP8AP2,PIM1,RRM2,DNMT1,DMC1,MCM6,E2F1,NASP,MND1,TP73,FBXO5,EXPH5,UNG,MXD3,CSRP2,SMC4,LMNB2,TIPIN,NCAPH2,KIF14,MCM5,E2F8,C12orf34,SLC10A3,ZNF232,SLC16A7,POLA1,SMC3,DUSP9,ONECUT1,MCM7,STARD8,TMEM194A,PLCH1,DHFR,MKI67,GJB2,ATAD2,NUF2,E2F2,RELT,HNRNPAB,PRTFDC1,BRCA1,DPYSL5,LINGO1,POLE2,BEND3,LOC254559,MTFP1,AADAT,UNC5C,TRIM59,NR2C2AP,AKAP7,KIAA1274,ZNF367,G2E3
34	jaspar-MA0060.1	0.039762	4.46739	5	NFYA,NFYC,NFYB,POLE3,POLE4	266	TOMM40,CDCA2,HMGB2,FAM72A,FAM72B,FAM72D,CENPM,PRR11,UBE2C,CDKN3,H2AFX,C2orf7,CCNB2,TOP2A,CDC25A,ECT2,C19orf40,UNG,CDC45,HIST1H3G,WDR62,CDC6,HMGB1,CBX5,E2F8,SLC25A28,ERG,KIF20A,CENPF,CDCA3,NCAPD3,KIF24,NUP62CL,RFWD3,KPNA2,USP1,PASK,LIN52,KIF18B,FAM64A,STIL,HIST1H2BJ,CKS1B,UHRF1,HMMR,CDK1,NCAPD2,TMEM97,NUSAP1,ASPM,CCDC21,MCM7,C13orf34,MDC1,CDC25C,SNRNP25,C21orf58,LOC254559,NEK2,C20orf27,HIST2H2AC,C…
35	transfac_pro-M00024	0.0386537	4.26616	1	E2F1	211	E2F1,MCM2,UHRF1,MCM4,PRKDC,FANCC,DNMT1,MCM3,E2F2,DHFR,C12orf34,MCM6,LIN52,GPSM2,NASP,MCM5,EZH2,TOPBP1,UNG,PIM1,WDR76,GSTCD,CDCA7,CCDC88A,HIST1H2BJ,OSBPL6,SMC4,PHF19,EXO1,HELLS,PRTFDC1,LOC642846,PKMYT1,FAM72B,FAM72A,GPR19,CDC25B,ZNF367,NR2F1,MKI67,IRX4,SIX2,KCTD12,FIGNL1,TNFAIP8L3,ZNF232,LSM6,SLC39A8,ADCY3,MAD2L2,FGFRL1,MYBL2,CCDC99,LMNB2,KNTC1,DLEU2,GINS2,CASP8AP2,VRK1,FGFR3,KIAA1712,STARD8,WNT3A…
36	yetfasco-627	0.0377083	4.09452	0		59	E2F2,RBL1,ZNF367,PRIMA1,MCM6,C12orf34,ZWILCH,E2F1,ONECUT1,UNG,ATAD5,NXPH4,DHFR,UHRF1,PHF19,PITX1,MCM3,NPR3,DLEU2,DNMT1,CDCA7,KCTD12,GABRA1,IRX4,MCM2,ZNF850,FAM81A,DPYSL2,WRAP53,ARID5A,G2E3,CDCA8,ZIC5,LSM6,MCM8,ASRGL1,USP1,SAP30,CDC25B,DUSP9,HMGB1,TUBA1B,BRI3BP,HELLS,JPH1,SIX2,ERG,OSBPL6,RNF219,EPB41L2,KCNIP3,RAI14,WNT3A,SDC2,STARD8,CCDC77,MCM5,ANP32E,TCOF1
37	jaspar-PF0005.1	0.0373408	4.02779	0		183	ZIC5,CDCA2,PRR11,NCAPD2,FAM64A,HMGB2,LIN52,H2AFX,ORC6,ECT2,E2F8,ASF1B,USP1,CDC25C,NUP62CL,CDK1,C10orf78,STIL,CLSPN,MCM7,UBE2C,DIAPH3,KIF20A,C2orf7,C16orf93,KIF24,HIST1H3G,KIFC1,SORBS3,CENPF,CBX5,SPC25,CDKN3,BRIP1,DTL,GAS2L3,TOP2A,XRCC3,C12orf34,CIT,C21orf58,RUNX1T1,HEY2,ADD3,UBE2T,ZNF850,SLC29A1,LBR,INCENP,MZT1,TK1,C13orf34,YBX2,FKBP5,GMNN,GRIK3,ERG,SLC25A28,MDC1,GPSM2,AURKA,PPARA,RAD18,NCAPH,DPY…
38	transfac_pro-M00775	0.0372802	4.01678	5	NFYC,NFYB,NFYA,POLE3,POLE4	243	TOMM40,CDCA2,PRR11,C2orf7,UBE2C,LIN52,CDKN3,H2AFX,TOP2A,FAM72A,HIST1H3G,FAM72B,FAM72D,HMGB2,CDC25A,CENPM,CDC25C,CCNB2,WDR62,ECT2,CDC45,C19orf40,USP1,C13orf34,SLC25A28,TUBB2C,C20orf27,NCAPD3,CBX5,E2F8,C10orf78,MZT1,ARHGAP19,UHRF1,HIST1H2BJ,HMGB1,PASK,C16orf93,TTF2,ERG,KPNA2,NUSAP1,CDC6,KIF20A,VRK1,SNRNP25,GAS2L3,SPC25,CDCA3,RNF26,KIF24,ZIC5,SLC25A19,CHTF18,ASPM,ORC6,HIST2H2AC,CCDC21,PRTFDC1,CENPF,…
39	jaspar-PF0104.1	0.0372139	4.00474	1	NFYA	275	DTL,ARL6IP6,NCAPH,H2AFX,CCNB2,FAM81A,KPNA2,SIX2,CLSPN,KIF14,TMPO,CTSL2,FAM72B,ORC6,FAM72D,FAM72A,FBXO5,NUP93,PSRC1,ASPM,KIF4A,KCNIP3,STIL,GAS2L3,LHX2,TACC3,H2AFZ,CHAF1A,ERG,STMN1,ZIC5,BRIP1,HAUS7,ATAD2,CBX2,NUP62CL,MCM7,CDC25B,DPYSL2,PBX3,TNFAIP8L1,KIF20A,ECT2,GRK6,WHSC1,C12orf34,DPYSL5,FGFRL1,FAM83D,SGOL1,ESPL1,FZD8,UBE2S,UBE2T,UNG,CENPM,CDKN2D,KIAA1712,NUSAP1,RNF157,HMGB1,PASK,KLF11,CACNB1,SPC2…
40	jaspar-PB0112.1	0.0363367	3.84548	1	E2F2	25	CDC25A,PHF17,CASP8AP2,GINS1,RRM2,DNMT1,PIM1,E2F1,DMC1,MND1,NASP,CSRP2,MCM6,EXPH5,UNG,LMNB2,TP73,MCM5,E2F8,ZNF232,FBXO5,TIPIN,SMC4,DUSP9,C12orf34
41	transfac_pro-M00428	0.0358403	3.75536	6	E2F1,E2F4,TFDP1,E2F3,E2F7,TFDP3	175	UHRF1,E2F2,RBL1,MCM3,MMP16,POLA1,E2F8,TUBA1B,SLC25A19,ZNF367,DLL1,RNF219,ZNF850,PRKDC,MCM4,MCM7,RRM2,MCM6,CCDC99,ZIC5,DPYSL2,MCM5,DHFR,HMGN2,C13orf27,CCDC109B,FGFR3,LMNB1,DMC1,RANBP1,BRI3BP,E2F1,YBX2,CASP8AP2,RBPMS2,CDC6,TUBB,FBXO5,G2E3,SSRP1,TMPO,CBX2,CDK1,SUN2,FANCC,FAM81A,DCLRE1A,LHX4,GABRA1,HELLS,GPR19,BEND3,MCM2,EPB41L2,NASP,GINS2,RFWD3,CDT1,LOC100128191,TOPBP1,RMI1,RAD21,LOC345643,PBK,GNB4,…
42	transfac_pro-M00803	0.0357949	3.7471	5	E2F1,E2F3,TFDP1,E2F4,TFDP3	235	MMP16,HNRNPD,TUBA1B,NXPH4,RFWD3,DMBX1,ZIC5,HEY2,SAP30,HMGB1,NPR3,C10orf78,USP1,LHX4,FGFR3,MDC1,PHF17,ERG,RNF219,TCF19,TMPO,LOC100128191,LHX2,POLA1,MCM3,C12orf34,TUBB,ONECUT1,H2AFX,CENPI,EZH2,PIM1,ATAD5,UNC5C,ANP32E,CCNE2,GABRB2,ADD3,HMGN2,CASC5,MYBL2,TMEM201,C19orf48,CCDC88A,ZBTB2,CSRP2,DHFR,IRX4,DPYSL2,HMGB2,FAM81A,RANBP1,NR2F1,GNB4,PASK,H1F0,PITX1,OSBPL6,ANKRD32,MSH5,FBXO5,FANCI,RBL1,CDKN2C,SIX…
43	yetfasco-662	0.0355524	3.70307	6	KDM2B,KDM2A,PHF8,JHDM1D,PHF2,FBXL19	56	WNT3A,HMGN2,STMN1,GAS2L3,DLEU2,CDC25B,CDCA2,MAST2,KIF24,SLC25A28,PBX3,CACHD1,FKBP5,MZT1,CCNF,EZH2,ZNF367,SGOL1,KIAA1274,NDC80,UNC5C,PHF17,TRIM59,MDC1,LIN54,SLC39A8,PSRC1,RELT,ARHGAP33,ZBTB2,LIN9,GRK6,TUBA1C,PITX1,CTSL2,SPSB4,C9orf100,TMEM191A,WNT10B,C4orf21,RNF219,C17orf53,LOC254559,IMPA2,CDCA7,SCML2,EPB41L2,KLHL13,NR2C2AP,SSRP1,NPR3,SIX2,LHX4,NRGN,FAM81A,PLCH1
44	transfac_pro-M01503	0.0355277	3.6986	1	E2F2	153	C12orf34,UNG,E2F1,CDC25A,KIF4A,C14orf145,PHTF2,E2F8,MND1,PRIMA1,UHRF1,ONECUT1,CASP8AP2,RAD51AP1,HMGN2,UNC5C,KIF14,LOC254559,DLL1,UNC5A,SMC4,PHF17,HSPA2,RRM2,SPSB4,HNRNPD,KIF4B,TUBB,DNMT1,KIF15,C16orf59,DHFR,BEND3,RAD1,ODC1,PBK,KCNK5,CCNE2,DLEU2,GPRC5B,SIX2,RTTN,ZIC5,KAL1,SLC29A1,RANBP1,E2F2,CASC5,MCM5,KIAA1274,SLC25A28,USP37,LMNB2,HEY2,GJB2,DNAJC9,MSH5,G2E3,SOX18,PITX1,DIRAS1,H1FX,RAD21,FOXM1,HSD…
45	yetfasco-828	0.0355277	3.6986	1	E2F2	153	C12orf34,UNG,E2F1,CDC25A,KIF4A,C14orf145,PHTF2,E2F8,MND1,PRIMA1,UHRF1,ONECUT1,CASP8AP2,RAD51AP1,HMGN2,UNC5C,KIF14,LOC254559,DLL1,UNC5A,SMC4,PHF17,HSPA2,RRM2,SPSB4,HNRNPD,KIF4B,TUBB,DNMT1,KIF15,C16orf59,DHFR,BEND3,RAD1,ODC1,PBK,KCNK5,CCNE2,DLEU2,GPRC5B,SIX2,RTTN,ZIC5,KAL1,SLC29A1,RANBP1,E2F2,CASC5,MCM5,KIAA1274,SLC25A28,USP37,LMNB2,HEY2,GJB2,DNAJC9,MSH5,G2E3,SOX18,PITX1,DIRAS1,H1FX,RAD21,FOXM1,HSD…
46	transfac_pro-M01551	0.0353553	3.6673	1	E2F2	274	HNRNPAB,LOC254559,UHRF1,ESCO2,FKBP5,CBX5,PRIMA1,H2AFX,CACYBP,LHX2,GABRB2,DLL1,CCNA2,TUBA1B,DCLRE1B,CDKN2C,C19orf48,PHF17,NCAPH,RBL1,NPR3,MMP16,DLEU2,BEND3,ZBTB2,ONECUT1,LHX4,PFAS,FANCI,CNTNAP2,DDX39,HNRNPD,NCAPD3,USP1,NFIX,CCNF,OSBPL6,ASPM,IRX4,DPYSL2,KIF24,CDC6,UNC5A,EZH2,FIGNL1,DUSP9,GPRIN1,ERG,UBE2T,CCDC21,TUBB,RRM2,FGFR3,E2F8,MYBL2,KIF20A,DUSP7,JPH1,C10orf78,MNX1,SKP2,CENPP,SUV39H2,PBK,RELT,H…
47	yetfasco-853	0.0353553	3.6673	1	E2F2	274	HNRNPAB,LOC254559,UHRF1,ESCO2,FKBP5,CBX5,PRIMA1,H2AFX,CACYBP,LHX2,GABRB2,DLL1,CCNA2,TUBA1B,DCLRE1B,CDKN2C,C19orf48,PHF17,NCAPH,RBL1,NPR3,MMP16,DLEU2,BEND3,ZBTB2,ONECUT1,LHX4,PFAS,FANCI,CNTNAP2,DDX39,HNRNPD,NCAPD3,USP1,NFIX,CCNF,OSBPL6,ASPM,IRX4,DPYSL2,KIF24,CDC6,UNC5A,EZH2,FIGNL1,DUSP9,GPRIN1,ERG,UBE2T,CCDC21,TUBB,RRM2,FGFR3,E2F8,MYBL2,KIF20A,DUSP7,JPH1,C10orf78,MNX1,SKP2,CENPP,SUV39H2,PBK,RELT,H…
48	jaspar-MA0315.1	0.0353383	3.6642	5	NFYA,POLE4,HOXC8,HOXD8,POLE3	245	HMGB2,CDKN3,CDC25A,C2orf7,CDCA2,FAM72A,FAM72B,FAM72D,HIST1H3G,PRR11,H2AFX,C12orf34,GRK6,USP1,CDC45,ZIC5,C21orf58,UBE2C,ECT2,CBX5,EZH2,ARL6IP1,CIT,OSBPL6,CDC6,ARL6IP6,CDK1,HIST1H2BJ,TTF2,C19orf40,UNG,LHX2,ZNF273,KIF24,TOMM40,E2F8,FAM64A,LGI2,CCNB2,XRCC3,NUP62CL,LOC254559,TUBB2C,TFAP4,BEND3,NUP93,CENPI,KIF20A,MDC1,ZNF519,TUBA1C,GAS2L3,HIST2H2AC,PMM1,UHRF1,KIF14,CENPM,TOP2A,ARHGAP11A,ASPM,ZNF850,CEN…
49	transfac_pro-M00185	0.0351564	3.63118	4	NFYA,NFYC,NFYB,POLE3	229	TOMM40,PRR11,TOP2A,CDKN3,LIN52,HIST1H3G,CBX5,UBE2C,CDC25C,WDR62,TUBB2C,H2AFX,HMGB2,C19orf40,C2orf7,HIST1H2BJ,HMGB1,FAM72B,CDCA2,FAM72A,FAM72D,CCNB2,KIF24,CDC45,ZNF367,CENPF,SNRNP25,ERG,OSBPL6,CDC6,NCAPD3,PRTFDC1,SLC25A28,C20orf27,MED30,CCDC109B,ECT2,CENPM,E2F8,KIF18B,CDCA3,RFWD3,CDC25A,GAS2L3,RNF26,USP1,KIAA0101,C16orf93,MMP16,ARHGAP19,UHRF1,LOC254559,STIL,MDC1,CENPI,ASPM,CDKN2D,TTK,SORBS3,VRK1,U…
50	yetfasco-1536	0.0351564	3.63118	5	NFYB,POLE3,NFYA,NFYC,POLE4	252	C2orf7,PRR11,HMGB2,CDKN3,CDCA2,TOMM40,CENPM,FAM72A,FAM72B,FAM72D,C19orf40,CDC25A,CCNB2,CDC6,NEK2,TOP2A,HIST1H3G,E2F8,H2AFX,HIST1H2BJ,HIST2H2AC,LIN52,CENPF,PASK,UBE2C,NUSAP1,KIF20A,UHRF1,ASPM,STIL,GAS2L3,ARHGAP33,WDR62,C20orf27,BEND3,MAST1,CIT,CBX5,HYLS1,CDC45,HMGB1,TTF2,ARHGAP11A,ACYP1,ERG,SPC25,OSBPL6,MTHFD1,C21orf58,MCM3,SIX2,CCDC109B,NUP62CL,VRK1,GPR19,AURKA,RFWD3,NUP93,NCAPD3,TFAP4,ECT2,MCM7,…
51	yetfasco-1906	0.035075	3.61639	0		216	E2F1,HNRNPD,CDC25A,C12orf34,LINGO1,IRX4,RANBP1,UNC5C,UNG,ONECUT1,E2F2,TUBB2C,SPSB4,GRIK3,PHTF2,KIF4A,LIN52,MCM3,GABRB2,NCAPG,RPP25,FGFR3,HYLS1,PBK,WDR76,GJB2,E2F8,EZH2,MCM5,C14orf145,BIRC5,ADD3,FBXO5,KCNH2,PKMYT1,WNT10B,MNS1,TUBA1B,RRM2,CCDC109B,LHX2,SLC25A28,HEY2,RAD21,CSRP2,KIAA1274,EPB41L2,RFWD3,CASC5,USP37,DCLRE1A,IMPA2,LHX4,ZIC5,GINS3,COCH,BEND3,DLEU2,HSPA2,CENPF,HSD11B2,KIF4B,DUSP9,ATAD5,MC…
52	elemento-TTGGCGCC	0.0350465	3.61123	0		69	EXPH5,CASP8AP2,LHX2,PHF17,ZIC5,CDC25A,AKAP7,CCNE2,EXOSC2,RRM2,FBXO5,GINS1,PRTFDC1,DMC1,NASP,SPSB4,GRIK3,MAD2L2,POLA1,DUSP9,G2E3,FOXM1,KIF14,C12orf32,DNMT1,KIF15,FKBP5,PIM1,TP73,KIAA1274,ERCC6L,COCH,CDK1,TIPIN,LOC254559,RACGAP1,AADAT,HNRNPAB,TNFAIP8L1,MXD3,ANKRD32,ADD3,ADCY3,GABRB2,GMNN,ODC1,OSBPL6,H1FX,SLC16A10,RBL1,SMC3,SLC16A7,ONECUT1,PBK,DPYSL5,GPRIN1,EZH2,CCDC21,CP110,BRCA1,PBX3,MMD,RNF145,ZN…
53	yetfasco-980	0.0346563	3.54037	1	NFYA	129	ZIC5,EZH2,HIST1H3G,PRR11,CDCA2,ECT2,HMGB2,CDC25C,UBE2C,CDC45,GAS2L3,FAM64A,ZNF519,C12orf34,NCAPD2,GRIK3,ARL6IP6,ZNF718,TMEM107,MCM3,XRCC3,E2F8,ZNF695,KIF24,UNC5C,LIN52,LHX2,GPRIN1,ORC6,CLSPN,UNG,STIL,LBR,RTKN2,CDKN3,H2AFX,CBX5,ZNF850,C10orf78,ZNF273,FAM81A,AADAT,MCM7,MED30,COCH,KIF20A,GPR19,CENPK,BEND3,ASF1B,ZNF85,ARHGAP19,NUP62CL,CDC6,CKS2,DLGAP5,C14orf145,C13orf34,PMM1,KIFC1,CASC5,STMN1,EPB41L2…
54	jaspar-PF0112.1	0.0346279	3.53521	0		65	MCM3,MCM6,EZH2,SH3BP1,DCLRE1A,PRIM1,CHAF1A,RANBP1,WDR76,TIMELESS,GINS2,MCM7,TOPBP1,UHRF1,NRARP,DNMT3B,PIM1,CHEK1,PSMC3IP,MCM4,PRKDC,C16orf75,CSRP2,FGFR3,DHFR,SHCBP1,GPRIN1,TCF19,CDCA7,GABRB2,ADCY3,MIR17HG,HAUS7,E2F2,ATAD2,PRPS2,ORC1,KIFC1,STARD8,ZBTB2,SPC25,RNF144A,SLC38A3,GK,RFC4,ERG,CCDC18,AKAP7,DNMT1,RBPMS2,RRM2,DPYSL5,ST5,IRX4,FIGNL1,CEP57L1,KIAA1712,CHAC2,KCTD12,UNC5A,SLC25A28,SMC4,E2F8,KNTC…
55	yetfasco-647	0.0343872	3.49153	1	NFYA	106	TUBB2C,TOMM40,EZH2,FAM72A,FAM72B,FAM72D,HIST1H3G,GRK6,CBX5,CDCA3,CDC25A,HIST2H2AC,OSBPL6,CDKN3,ECT2,C21orf58,C2orf7,ZIC5,HIST1H2BJ,UBE2C,C12orf34,USP1,HMGB2,ZNF273,SLC25A28,TOP2A,CDCA2,CCDC99,ARHGAP33,RANBP1,ASPM,CDC45,MDC1,CCNB2,MMP16,PBX3,PRTFDC1,C20orf27,ZNF850,UHRF1,KIF24,GPRIN1,CDC6,NXT1,MYBL1,DDX39,H2AFX,KHK,MNS1,HMGB1,GPR19,KIF18B,DUSP7,C19orf40,FAM161A,ARL6IP1,SNRNP25,MDM1,FAM81A,LGI2,EXO…
56	yetfasco-379	0.0340936	3.43821	4	NFYA,NFYB,NFYC,POLE3	238	CDKN3,CDCA2,GRK6,UBE2C,C2orf7,TUBB2C,CDC45,CBX5,HMGB2,EZH2,FAM72A,FAM72B,FAM72D,HIST1H3G,PRR11,HIST2H2AC,H2AFX,LHX2,CDC6,ECT2,ZNF850,GAS2L3,TOMM40,LIN52,USP1,NCAPD3,CENPI,RANBP1,VRK1,SLC25A28,NXT1,CCDC99,OSBPL6,CDC25C,CIT,SIX2,TOP2A,HIST1H2BJ,UHRF1,C21orf58,NUP62CL,MMP16,MED30,MDC1,C19orf40,ARL6IP6,CDC25A,KLF11,PRTFDC1,ASF1B,PBX3,CENPF,KIF14,LOC254559,STIL,NXPH4,C20orf27,MTFP1,E2F8,LGI2,CACYBP,MC…
57	jaspar-MA0314.1	0.0339629	3.41448	5	NFYB,POLE3,NFYA,NFYC,POLE4	231	C2orf7,PRR11,HMGB2,CDKN3,CDCA2,TOMM40,CENPM,CCNB2,FAM72B,NEK2,C19orf40,FAM72A,FAM72D,CDC6,CDC25A,TOP2A,HIST2H2AC,PASK,HIST1H3G,NUSAP1,CENPF,LIN52,KIF20A,ARHGAP33,BEND3,UBE2C,MAST1,ASPM,CIT,TTF2,HYLS1,GAS2L3,C20orf27,WDR62,ARHGAP11A,HMGB1,UHRF1,ACYP1,HIST1H2BJ,CBX5,ERG,H2AFX,E2F8,OSBPL6,MTHFD1,SIX2,C21orf58,VRK1,SPC25,AURKA,NUP93,NCAPD3,CCDC109B,CCDC21,NUP62CL,MCM3,TPX2,UBE2T,C10orf78,KCNH2,KPNA2,…
58	jaspar-PB0008.1	0.0336635	3.36013	1	E2F2	250	RBL1,UHRF1,SMC4,NPTX1,DLL1,NPR3,HNRNPAB,FGFR3,HNRNPD,ANP32E,PKMYT1,C19orf48,NRGN,MMP16,ONECUT1,FBXO5,TMPO,DPYSL2,LHX2,HMGB2,CENPV,GMNN,H2AFX,ZIC5,E2F8,PFAS,ASPM,DLEU2,RAD54L,PHF17,CTDSPL,CACYBP,FKBP5,LHX4,TUBA1B,H2AFZ,C10orf78,ZBTB2,HELLS,HMGB1,DUSP9,LMNB1,RNASEH2A,HSPA2,ST5,ERG,SUN2,C12orf34,IRX4,BEND3,RNF145,RNF219,HUNK,NFIX,CD3EAP,NR2F1,BRCA1,NCAPH2,GLT25D1,FEN1,KIF14,DMC1,TP73,CEP152,CDC6,PBK…
59	yetfasco-649	0.0334286	3.31748	5	NFYC,POLE4,NFYB,NFYA,POLE3	168	TOMM40,FAM72B,FAM72D,FAM72A,CBX5,UBE2C,TUBB2C,ZIC5,WDR62,HIST1H3G,EZH2,FAM64A,CDCA2,RFWD3,CDC45,HMGB1,CDCA3,USP1,UNG,FBXO5,PRR11,MED30,CCNB2,C2orf7,XRCC3,CDC25C,CHTF18,H2AFX,KLF11,CKS1B,E2F2,SNRNP25,ARHGAP19,AADAT,HEY2,PLCH1,KIAA0101,MCM7,ZNF850,ARHGAP33,HIST2H2AC,CCNF,GRIK3,PHTF2,CENPM,CDKN3,TNFAIP8L1,HJURP,SLC25A28,C21orf58,ORC6,UHRF1,C20orf27,BRIP1,TOP2A,ECT2,CENPF,E2F1,C19orf40,SORBS3,CASC5,C…
60	yetfasco-699	0.0334286	3.31748	4	NFYB,POLE3,NFYC,NFYA	168	TOMM40,FAM72B,FAM72D,FAM72A,CBX5,UBE2C,TUBB2C,ZIC5,WDR62,HIST1H3G,EZH2,FAM64A,CDCA2,RFWD3,CDC45,HMGB1,CDCA3,USP1,UNG,FBXO5,PRR11,MED30,CCNB2,C2orf7,XRCC3,CDC25C,CHTF18,H2AFX,KLF11,CKS1B,E2F2,SNRNP25,ARHGAP19,AADAT,HEY2,PLCH1,KIAA0101,MCM7,ZNF850,ARHGAP33,HIST2H2AC,CCNF,GRIK3,PHTF2,CENPM,CDKN3,TNFAIP8L1,HJURP,SLC25A28,C21orf58,ORC6,UHRF1,C20orf27,BRIP1,TOP2A,ECT2,CENPF,E2F1,C19orf40,SORBS3,CASC5,C…
61	transfac_pro-M01622	0.0334173	3.31541	0		286	PHF17,HMGN2,PLK4,MIR17HG,ADD3,PBX3,EZH2,C12orf34,E2F8,HMGB2,HEY2,PIM1,HMGB1,PRIMA1,RFWD3,ZNF367,RAD21,RNF219,CCNA2,NXPH4,KNTC1,CDKN2C,HUNK,LIN9,ZBTB2,MSH5,ANP32E,FGFR3,ZIC5,FKBP5,CENPI,UNC5A,FAM72D,FAM72B,FAM72A,LHX4,DCLRE1A,FZD8,CP110,ZNF850,FBXO5,TOMM40,DUSP7,LOC254559,MCM3,ATP1A3,DMBX1,NRARP,CCNE2,CSRP2,TUBA1B,EXPH5,CNTNAP2,KIAA1712,LHX2,EEPD1,E2F2,GABRB2,RANBP1,RUNX1T1,WRAP53,BEND3,GPRIN1,BRI…
62	yetfasco-695	0.0329247	3.22598	3	NFYA,POLE4,HOXD8	179	HMGB2,CDC25A,CDKN3,HIST1H3G,PRR11,USP1,TUBB2C,GRK6,CDC45,FAM72A,HIST1H2BJ,TOMM40,C12orf34,FAM72B,C19orf40,C2orf7,ZIC5,FAM72D,CDCA2,CDC6,CBX5,ZNF273,HIST2H2AC,CIT,OSBPL6,LGI2,XRCC3,NUP93,EZH2,KIF24,ARL6IP6,SHCBP1,NUP62CL,UBE2C,TTF2,FAM161A,TOP2A,BEND3,CENPI,CENPM,UNG,FAM64A,ECT2,SLC25A28,CCDC99,DUSP7,ADD3,PMM1,GAS2L3,RPA2,LHX2,ZNF850,RFWD3,MSH5,GPR19,KIF20A,HAUS7,TFAP4,TUBA1C,CCDC109B,CDK1,SORBS3,…
