# Supplementary material for: iRegulon: From a Gene List to a Gene Regulatory Network Using Large Motif and Track Collections
Source: PLoS Comput Biol. 2014 Jul 24;10(7):e1003731. doi: 10.1371/journal.pcbi.1003731 (PMC4109854; doi:10.1371/journal.pcbi.1003731)
Supplement: Table S4 — Predicted p53 targets by iRegulon and p53 ChIP peaks annotated for all the 801 up-regulated genes after Nutlin stimulation. (XLSX) [file pcbi.1003731.s012.xlsx]

## Sheet: pred p53 targets
	RNA seq		Chip Seq		curated targets	iRegulon		(TP53 + cofactors)								metatargetome
gene	log2FC	adj. P-value	Chip peak	Max peak score		TP53 target	rank	AP1	rank	FOX	rank	NFY	rank	msigDB	# of signatures	genesigDB	# of signatures	ganesh	# of signatures
CAPN2	1.55421	2.95813e-05	Yes	64.33		yes	172	yes	38					yes	8	yes	4	yes	3
FAS	2.78654	2.74551e-09	Yes	277.658	yes	yes	155	yes	2493					yes	23	yes	22
FOSL1	3.17114	2.51179e-06	Yes	58.73		yes	26	yes	88					yes	13	yes	6
BTG2	2.93091	6.05099e-35	Yes	46.09	yes	yes	755							yes	5	yes	11
TNFRSF10B	1.75467	9.37638e-40	Yes	372.97	yes	yes	463	yes	1620					yes	14	yes	18
GDF15	4.42147	3.58562e-08	Yes	342.839	yes	yes	1389							yes	7	yes	20
CDKN1A	4.52707	7.65579e-19	Yes	1517.33	yes	yes	1	yes	30	yes	26			yes	19	yes	34
GADD45A	2.75831	2.26212e-28	Yes	163.854	yes	yes	50	yes	769					yes	15	yes	30
ACTA2	4.39404	5.04534e-47	Yes	193.463	yes	yes	508							yes	5	yes	7
ZMAT3	3.2848	9.60397e-115	Yes	755.66	yes	yes	1							yes	6	yes	6
BAX	1.69129	2.17898e-28	Yes	193.707	yes	yes	16							yes	32	yes	14
MDM2	3.20209	5.38636e-16	Yes	463.406	yes	yes	2							yes	13	yes	16
RRM2B	2.15214	2.52758e-20	Yes	504.43	yes	yes	20							yes	5	yes	5
PHLDA3	1.779	3.18042e-60	Yes	578.222	yes	yes	28	yes	2722					yes	4	yes	7
CCNG1	1.47732	5.51213e-50	Yes	258.77	yes	yes	10					yes	10	yes	12	yes	16
LIF	3.66782	7.8215e-12	Yes	575.34	yes	yes	319	yes	41					yes	4	yes	8
ABCA12	1.91519	5.42293e-54	Yes	119.609		yes	9	yes	715					yes	10	yes	10
ALDH3A1	3.05834	0.00911691	Yes	298.9		yes	82	yes	2606					yes	17	yes	4
BBC3	2.70302	6.62637e-08	Yes	718.8	yes	yes	82	yes	718	yes	24			yes	14	yes	12
CALD1	1.8477	1.43806e-11	Yes	54.33		yes	8	yes	485					yes	7	yes	6
TIMP3	2.57737	4.69924e-10	Yes	45.02		yes	3087							yes	3	yes	3
APOD	1.92137	8.82451e-05	Yes	50.79		yes	65							yes	5	yes	3
TRIM22	4.68177	2.90997e-08	Yes	65.39	yes	yes	217							yes	7	yes	12
NHLH2	4.84792	0.000191936	Yes	570.47		yes	228							yes	3
GPR87	4.98179	9.86737e-31	Yes	65.65		yes	25	yes	97					yes	7
TNFRSF10C	3.95102	2.30754e-43	Yes	178.835	yes	yes	2189							yes	3
SERPINB5	5.49651	4.90191e-17	Yes	93.07	yes	yes	1102			yes	91			yes	6
EPS8L2	1.55563	2.12769e-23	Yes	183		yes	1248							yes	3
SLC12A4	2.99928	1.53929e-92	Yes	165.227		yes	17	yes	2725					yes	7
SEPT9	1.19055	0.000120773	Yes	352.99		yes								yes	3
NEAT1	1.63008	1.52708e-10	Yes	327.84		yes	40							yes	5
ANXA3	1.45258	7.05983e-09	Yes	77.82		yes	1402							yes	3
SMAD3	1.14091	2.44416e-24	Yes	44.52		yes	773	yes	99	yes	37			yes	4
TP53INP1	4.2357	2.26944e-51	Yes	230.82	yes	yes	1061	yes	2050	yes	233					yes	4
AEN	1.15353	3.7691e-18	Yes	1280.63		yes	9									yes	4
SESN2	2.09557	7.93802e-21	Yes	38.95		yes	1601					yes	91			yes	3
RPS27L	2.37135	5.68767e-105	Yes	1159.57	yes	yes	14									yes	9
PSTPIP2	1.87659	8.10696e-25	Yes	44.05		yes	1088									yes	3
HSPA4L	1.09696	2.17463e-19	Yes	66.04		yes	75									yes	4
RAP2B	1.49066	3.34343e-19	Yes	502.97		yes	1			yes	152	yes	209			yes	3
IL1RN	3.20261	2.9427e-20	Yes	40.57		yes	501	yes	2869							yes	6
MFGE8	1.23009	0.0002763	Yes	74.28		yes	432									yes	3
CLDN1	1.23334	0.016946	Yes	51.06		yes	314	yes	198							yes	5
SYTL2	1.39578	8.13652e-49	Yes	68.84		yes	2050	yes	377	yes	236					yes	4
C13orf31	2.04952	3.42566e-29	Yes	48.59		yes	225
SPATA18	3.3899	2.67073e-54	Yes	250.379		yes	87
INPP1	1.63832	8.02763e-13	Yes	40.18		yes	280
POLH	1.56491	1.39806e-12	Yes	40.4654		yes	1844
NTN4	1.76935	0.00604692	Yes	44.05		yes	125	yes	2848	yes	122
LIMK2	1.55871	2.05032e-46	Yes	191.96		yes	91
DCP1B	1.58847	8.992e-13	Yes	281.606		yes	1762			yes	268
CPEB4	1.42376	1.90794e-17	Yes	55.43		yes	19	yes	300
RAB37	2.13359	1.46531e-20	Yes	41.64		yes	940
DRAM1	1.33256	2.52838e-24	Yes	49.6907		yes	979
YPEL5	1.61699	1.51009e-34	Yes	53.46		yes	2533	yes	1745
C18orf56	1.6084	1.68706e-09	Yes	53.6659		yes	948
C17orf108	1.72768	1.20122e-05	Yes	48.44		yes	568	yes	3240
ZFYVE1	1.96153	1.12649e-05	Yes	41.76		yes	625	yes	3035	yes	12
EDN2	2.16351	1.11382e-12	Yes	242.217	yes	yes	627	yes	110
ABCA1	1.46135	7.7257e-07	Yes	44.22		yes	311			yes	41
TMEM144	1.08362	0.000108374	Yes	47.01		yes	848	yes	2001
MXD4	2.14726	4.35398e-77	Yes	39.65		yes	86					yes	65
STEAP3	1.70841	0.000188011	Yes	307.33	yes	yes	274
CSNK1G1	1.32613	1.40836e-20	Yes	39.11		yes	6	yes	764
ZNF219	1.33652	3.26796e-10	Yes	51.48		yes	992	yes	81
AHNAK2	2.42615	9.03543e-38	Yes	145.51		yes	475	yes	127	yes	270
RPS6KA2	1.99222	3.49104e-11	Yes	57.34		yes	2539					yes	56
ARL15	1.82887	1.23043e-25	Yes	41.88		yes	866
PSD4	1.05545	3.80234e-19	Yes	71.77		yes	1251
PDE4C	3.50543	2.25584e-05	Yes	54.32		yes	31
RGS6	3.47129	2.82003e-08	Yes	42.27		yes	2103	yes	3116
HHAT	2.8371	1.60803e-18	Yes	50.02		yes	262
SLC16A4	2.13446	0.000990568	Yes	41.01		yes	1761	yes	237
MAP2	2.02377	1.19996e-05	Yes	41.6		yes	2038	yes	501
SYT8	1.95835	3.01815e-05	Yes	157.47		yes	590	yes	444
SYNPO	1.88744	1.42251e-10	Yes	38.89		yes	488	yes	338
FAM49A	1.69067	0.0114673	Yes	47.41		yes	3045	yes	112	yes	10
STX1B	1.43633	0.00396882	Yes	43.65		yes	2517	yes	92
ZNF561	1.41334	7.65875e-22	Yes	43.51		yes	383
DNAH1	1.39939	0.000156488	Yes	55.53		yes	1140	yes	1513
NYNRIN	1.36098	0.00119079	Yes	48.06		yes	295	yes	724
ZNF323	1.28217	4.30597e-07	Yes	38.82		yes	1826	yes	306	yes	136
LOC401109	1.24781	0.0125303	Yes	39.76		yes	1524
DNAH3	1.22675	0.0411099	Yes	41.94		yes	737
ATP10D	1.22378	0.0209382	Yes	44.05		yes	1816	yes	929	yes	117
FMO4	1.15579	0.0113694	Yes	42.5		yes	2245
FAM196A	2.86208	1.15679e-10	Yes	43.23		yes	343
KRT15	2.67428	1.21567e-20	Yes	44.05		yes	455
DEPDC6	1.94758	1.60045e-05	Yes	40.39		yes	835			yes	65
C21orf63	1.68231	0.0412042	Yes	39.81		yes	2240
ALS2CL	1.55454	9.86669e-15	Yes	39.52		yes	1008	yes	3263
TXLNB	1.25511	0.00721147	Yes	40.24		yes	1653
SLC12A6	1.18169	5.83376e-08	Yes	53.99		yes	1182			yes	19
OLFM2	1.10063	0.00843665	Yes	44.05		yes	2087
ARNTL	1.02983	2.81939e-08	Yes	40.67		yes	10			yes	109	yes	2
FBLIM1	1.46753	0.00133522	Yes	43.4		yes	378	yes	2398
AFF3	1.18194	2.7625e-10	Yes	39.35		yes	1387			yes	28
ODZ4	1.57114	0.00386047	Yes	39.26		yes	793	yes	867	yes	483
FAM189A2	1.24245	0.00701969	Yes	42.24		yes	3126
KIAA1539	1.42318	4.17886e-13	Yes	90.05		yes	865	yes	57			yes	189
RIN2	1.70019	1.78654e-08	Yes	41.57		yes	419			yes	52
MAP3K1	1.10896	0.000127647	Yes	93.34		yes	402
YPEL2	3.24297	1.38505e-92	Yes	39.34		yes	531			yes	5
ARHGAP42	2.15338	0.000383628	Yes	41.76		yes	283
GCNT2	1.55248	4.09554e-06	Yes	42.81		yes	1411
RNF144B	1.68077	2.81558e-05	Yes	41.14	yes	yes	610	yes	154
PPP1R3B	1.77401	7.03028e-08	Yes	40.24		yes	1876
ANK3	1.00724	2.15885e-21	Yes	38.82		yes	3027			yes	385
NAV2	2.31381	0.000233047	Yes	44.05		yes	80	yes	312	yes	12
C18orf1	1.234	1.39326e-05	Yes	52.43		yes	644	yes	1214
CLCA2	4.41721	2.41394e-14	No	20		yes	56	yes	139					yes	9	yes	3	yes	3
DDIT4	2.18825	1.73221e-96	No	29.15	yes	yes	3			yes	71			yes	10	yes	14	yes	4
FOS	2.28902	0.0134696	No	15.85	yes	yes	39	0		yes	112			yes	7	yes	6
RHOC	1.18245	2.48206e-09	No	28.7581		yes	43	yes	321					yes	8	yes	4
PPM1D	1.18209	1.13593e-33	No	0		yes	969			yes	21			yes	3	yes	3
SYTL1	1.89087	8.43465e-12	No	21.19		yes	202							yes	3	yes	3
ALDH4A1	1.53611	1.9491e-49	No	17.04		yes	43					yes	28	yes	20	yes	6
LRP1	3.02912	4.58518e-21	No	38.55		yes	570	yes	386					yes	4	yes	3
AQP3	2.62838	0.0255494	No	20.2		yes	990	yes	71					yes	8	yes	4
IL4R	1.42894	4.06991e-17	No	26.91		yes	303							yes	10	yes	6
SLC7A8	1.73077	2.31121e-27	No	27.59		yes	702	yes	257	yes	551			yes	3
COL17A1	6.63966	1.17921e-19	No	33.97		yes	215	yes	737	yes	132			yes	8
CYP4F8	4.34744	3.94482e-09	No	24.28		yes	34	yes	1411					yes	4
ABAT	1.91989	8.37186e-88	No	35.65		yes	311					yes	323	yes	3
ZNF750	1.86083	1.36388e-11	No	30.05		yes	255							yes	5
ABCC3	1.86595	3.09588e-30	No	19.27		yes	1180			yes	490			yes	3
LAMB3	1.15555	0.000652621	No	24.7		yes	306	yes	60					yes	4
UGT1A6	1.90102	0.013023	No	31.6		yes	583							yes	8
CITED2	1.15714	1.98352e-21	No	31.14		yes	532			yes	29			yes	3
TRIM38	1.2427	1.5284e-08	No	31.73		yes	387							yes	4
GRHL3	3.44953	0.000101448	No	19.64		yes	63	yes	568							yes	4
CYFIP2	2.1556	6.63559e-29	No	36.32		yes	165									yes	3
SULF2	1.29341	4.27797e-23	No	29.86		yes	68	yes	1042	yes	202					yes	7
TMEM40	2.9302	9.12851e-14	No	21.44		yes	143	yes	607							yes	3
FHL2	2.11326	7.87994e-30	No	34.48		yes	278	yes	31	yes	173					yes	4
EOMES	1.50963	2.04794e-08	No	31.92	yes	yes	1425			yes	51
C16orf5	1.85352	2.87667e-08	No	32.39		yes	360
TMEM229B	1.59761	5.94642e-10	No	29.49		yes	416
F8	1.66694	4.07255e-05	No	28.13		yes	1702
VWCE	3.23451	8.06738e-08	No	22.36		yes	472
KIAA0247	1.22587	2.7965e-18	No	29.1		yes	1061
C1orf183	1.79946	5.25025e-38	No	36.68		yes	1077	yes	2895			yes	255
KRT20	1.75873	0.0111708	No	34		yes	500
PRICKLE2	1.42422	8.81468e-39	No	0		yes	2809	yes	602
FGF18	2.71045	6.67743e-12	No	33.96		yes	317
KIAA1370	1.67996	9.2728e-51	No	22.04		yes	1236			yes	216
SOX9	2.31142	3.12215e-06	No	25.42		yes	908	yes	1918	yes	592	yes	388
ORAI3	2.26256	2.54157e-08	No	26.86		yes	429
PCLO	1.24905	0.00758793	No	33.36		yes	872	yes	476
PI4K2A	1.38948	6.77796e-08	No	0		yes	326	yes	1379
KIAA1217	1.79259	7.88967e-47	No	37.37		yes	1554	yes	1870
KCNF1	1.89833	7.33123e-11	No	32.51		yes	557
PAQR6	1.57677	1.74595e-10	No	0		yes	1491
ADCK3	1.04192	0.00257102	No	32.24		yes	555	yes	252	yes	92	yes	29
FAM198B	2.68793	1.21644e-35	No	31.73		yes	2160	yes	283	yes	430
PARM1	3.19654	0.0197279	No	25.82		yes	1967
MKNK2	1.01944	1.49643e-19	No	34.95		yes	776
GOLGA7B	1.03859	0.00058712	No	37.68		yes	2040	yes	382
CROT	1.73037	4.41333e-34	No	29.06		yes	2049
RGS20	3.59513	1.53892e-05	No	30.06		yes	3141	yes	4
FGD3	1.1371	3.06394e-12	No	26.2		yes	760	yes	1410
RAB5B	1.02197	1.27328e-22	No	25.38		yes	590	yes	782
PTGES	1.41815	0.0492714	No	32.91		yes	2373	yes	2114
FXYD3	1.55336	4.92966e-05	No	23.3079		yes	1100
LTBP2	2.24067	2.28957e-12	No	21.32		yes	1123	yes	18
RPS6KL1	1.10653	3.67623e-10	No	34.38		yes	1903	yes	773
ANTXR1	1.11422	0.00111128	No	19.58		yes	1053
DIXDC1	1.1276	0.00986399	No	36.88		yes	1035	yes	2530
TP53INP2	2.56812	1.35136e-05	No	6.96347		yes	271
SERPINA1	2.90649	4.18103e-18	No	30.06		yes	1203	yes	1348	yes	98
C7orf60	1.01303	0.000385638	No	31.24		yes	923	yes	508			yes	169
HSPB8	1.56029	1.64361e-50	No	21.88		yes	3132	yes	345
TRAK1	1.0524	0.00333267	No	27.61		yes	478	yes	487
CPE	1.45861	0.0211601	No	26.04		yes	1985	yes	779
RHOQ	1.15337	1.62243e-20	No	30.1		yes	405					yes	44
CAPN1	1.06957	4.85531e-27	No	15.67		yes	1292
MYO16	1.47754	0.000114023	No	34		yes	3204
NFATC2	1.38183	8.13258e-05	No	28.43		yes	143	yes	215	yes	55
BCMO1	1.12048	0.0114358	No	23.76		yes	1819
RASAL1	1.55409	1.36906e-08	No	20.39		yes	1952
GHR	1.02324	0.0299765	No	33.38		yes	1460			yes	306
ATP8A2	1.08817	0.0148521	No	32.5		yes	684
BTBD11	1.27958	0.0314065	No	35.09		yes	1649
GSN	2.92095	1.37463e-165	No	26.23		yes	930			yes	196
MAPK15	1.18709	7.10104e-05	No	23.79		yes	662
TGFBI	1.74145	0.00482125	No	31.32		yes	236	yes	1445	yes	500
SLC26A2	1.44706	0.00113283	No	30.75		yes	263
GPR173	1.09498	1.83709e-06	No	0		yes	204
COL7A1	1.39483	0.000206571	No	16.41		yes	505	yes	101
PREX1	1.19566	7.2395e-38	No	0		yes	1306
UNC5B	1.26496	1.86754e-11	No	34.68		yes	1106	yes	688
GPRC5A	1.43526	7.5623e-18	No	37.5		yes	2286	yes	499
MR1	1.49314	4.13449e-07	No	32.33		yes	3125
WIPI1	1.43875	2.89976e-27	No	28.14		yes	2174
ITGA3	1.05965	1.24542e-19	No	19.54		yes	650	yes	125
KDM6B	1.28589	1.36048e-21	No	24.56		yes	2873	yes	4			yes	140
PIK3R2	1.0284	4.54101e-24	No	31.37		yes	1784
CYGB	4.01474	4.46146e-07	No	23.32		yes	444			yes	44
TNFSF15	3.75393	8.8818e-09	No	28.86		yes	889
PIK3IP1	3.64996	5.78504e-58	No	33.74		yes	244			yes	36
PRINS	3.42221	5.57041e-06	No	28.84		yes	2375			yes	237
PLCL2	3.29709	0.000280181	No	33.95		yes	1609	yes	2782	yes	192
MYPN	2.21141	1.57391e-06	No	35.42		yes	521	yes	1686
TCP11L2	2.02058	2.60381e-05	No	36.58		yes	1340	yes	2938
NMNAT2	1.79849	0.0101002	No	37.48		yes	2261	yes	654	yes	416
RAB40B	1.38815	2.01737e-10	No	37.03		yes	645
PAQR7	1.29486	9.32173e-07	No	30.97		yes	112
AMTN	1.29387	0.0408865	No	31.3		yes	1208
CT62	1.26724	0.00969055	No	27.75		yes	1273			yes	256
MYO1E	1.24467	3.53179e-06	No	32.12		yes	1883	yes	132
MAPRE3	1.18237	4.35528e-11	No	35.1		yes	713	yes	330
L3MBTL1	1.16206	0.0362363	No	25.44		yes	3120
CUEDC1	1.13698	6.98181e-19	No	25.85		yes	368	yes	2075
CAT	1.06287	2.89133e-18	No	29.16		yes	2986	yes	1577			yes	340
TMBIM1	1.043	0.000304687	No	21.1		yes	356	yes	2277
HES1	1.03885	6.72772e-13	No	27.96		yes	1972
WDR63	4.5286	1.83279e-11	No	24.7		yes	1401	yes	2908
PVALB	4.50939	2.98007e-15	No	20.9159		yes	2160	yes	1553
C5orf4	4.44341	9.81047e-05	No	18.84		yes	457
DAPK1	3.46744	3.91429e-08	No	20.03		yes	1325	yes	2157
FSTL4	3.37517	4.63172e-27	No	31.86		yes	2171
PLEKHG1	3.10276	3.6532e-09	No	31.11		yes	1955
CATSPERG	2.91879	4.08917e-12	No	33.46		yes	579
SESN3	2.87078	8.26843e-19	No	24.7		yes	994					yes	55
PTAFR	2.8489	5.48619e-06	No	37.6923		yes	729	yes	108
TRIM29	2.82781	2.01222e-08	No	20		yes	483	yes	525
CCNG2	2.47474	8.74356e-68	No	33.55		yes	442			yes	128	yes	116
KLHL24	2.39371	3.46566e-21	No	33.87		yes	1489			yes	178
C14orf159	2.36655	3.99039e-07	No	26.65		yes	391
ALPK3	2.35257	1.9701e-09	No	6.47174		yes	2022
ACER2	2.26477	7.76125e-15	No	29.43		yes	134
NDRG4	2.25689	2.1867e-08	No	22.96		yes	2523	yes	609
ARHGDIB	2.23684	4.55502e-05	No	16.36		yes	545	yes	501
LHFP	2.1962	0.00127198	No	26.36		yes	725	yes	2990
GGT6	2.18764	7.11311e-17	No	31.65		yes	1268
LRRC15	2.12092	0.00716173	No	37.62		yes	2147	yes	212
PLD1	2.06023	2.01866e-10	No	30.52		yes	1177	yes	3083	yes	415
DOCK3	2.05357	0.00212898	No	24.17		yes	1282
ACP6	2.04325	9.80375e-10	No	28.83		yes	1415
RASSF2	1.94696	0.000758665	No	34		yes	595	yes	866	yes	424
PLAU	1.93445	4.5664e-16	No	16.52		yes	1595	yes	2992	yes	205
KIAA0513	1.91904	1.1543e-25	No	26.66		yes	1181	yes	53
FLJ35776	1.77658	0.00328127	No	0		yes	214			yes	532
TNS4	1.74716	0.0395058	No	25.26		yes	619	yes	2914
FER1L4	1.71209	2.45302e-18	No	7.43449		yes	1296
DUSP10	1.70094	4.9387e-06	No	28.05		yes	2786			yes	488	yes	5
PGLYRP2	1.68621	0.0132351	No	34		yes	950
SRGAP3	1.67338	0.000110559	No	25.68		yes	248
HPX	1.64762	0.00127271	No	0		yes	2007
ZNF423	1.59662	0.00609747	No	34		yes	488	yes	266
WBSCR27	1.44593	0.0180308	No	34		yes	616
USP2	1.32511	0.00156729	No	28.38		yes	59	yes	2130	yes	256
ODF2L	1.2248	1.43506e-05	No	0		yes	793
PBLD	1.20751	9.93161e-08	No	32.83		yes	1059
BRWD3	1.1975	0.00393026	No	0		yes	3151
TPK1	1.19407	0.00265623	No	33.96		yes	1968
SCD5	1.18934	0.000533485	No	35.57		yes	2519
BCL2L1	1.17646	8.23173e-10	No	26.11		yes	2754
SNCAIP	1.14524	0.0267356	No	31.5		yes	409	yes	3186			yes	182
ZNF433	1.14213	1.47311e-09	No	27.64		yes	2465
KRT83	1.10571	0.0245533	No	21.19		yes	2109	yes	2759
FAM83A	1.10149	0.0492169	No	16.88		yes	397
FAM174B	1.09152	0.0239399	No	19.06		yes	903
FEZ1	1.06947	0.00302349	No	34		yes	3211	yes	474	yes	258
MYOF	1.4647	2.94388e-41	No	0		yes	2517
LHFPL2	1.01467	6.85111e-14	No	27.69		yes	970
C3orf57	1.29435	2.21757e-43	No	23.44		yes	1036
CMBL	1.12356	2.28957e-12	No	26.16		yes	1053	yes	2545
ST3GAL5	1.22604	0.00563401	No	25.75		yes	589
ZNF585A	1.19463	0.00110157	No	34		yes	2526
CDKL5	1.42365	0.00143871	No	21.2		yes	332	yes	1173	yes	192
PKD1L2	1.19096	0.0182076	No	19.3		yes	1766
KRT86	1.15507	0.00116395	No	24.13		yes	707
KIAA1210	1.52161	0.00895577	No	0		yes	1261	yes	1626
SPRY1	1.18049	0.0314768	No	33.6		yes	386
SMOX	1.10133	0.0287975	No	15.49		yes	990	yes	3085
RND3	1.0289	0.0278408	No	26.11		yes	1066	yes	232	yes	87
TMEM45B	1.41891	8.74862e-10	No	37.19		yes	206
MVP	2.79295	2.50958e-07	No	22.54		yes	3158	yes	880
PMP22	1.02299	0.00025128	No	30.06		yes	281
BLNK	3.77574	7.18015e-14	No	21.01		yes	1655
RNF19A	1.12761	8.81174e-07	No	33.67		yes	3231	yes	286
CA5B	1.35549	0.000453466	No	37.5		yes	794
CALML5	1.75768	1.6918e-05	No	31.22		yes	1997
MBNL2	1.44667	2.6449e-13	No	35.61		yes	805	yes	924	yes	46
FGF13	1.25347	0.000134922	No	35.23		yes	542	yes	35	yes	230
BCL6	1.18466	5.61149e-11	No	23.57	yes	yes	1149	yes	825	yes	630
LIPH	2.24409	2.42002e-09	No	30.25		yes	2019	yes	2969
LMO7	1.19486	2.96674e-09	No	26.63		yes	104
SYTL5	1.11157	0.00900533	No	21.06		yes	1921
PVRL4	1.11783	1.48623e-15	No	21.89		yes	1430	yes	1183
SH3BGR	1.24075	0.000302371	No	23.14		yes	2496	yes	1779	yes	335
PDK4	2.34244	3.53608e-08	No	33.88		yes	1218			yes	210	yes	78
PMEPA1	1.45226	1.60769e-37	No	22.26		yes	548	yes	278
NUAK1	1.09038	1.0967e-08	No	20.59		yes	216	yes	644
TGFB2	1.26055	0.0188267	No	22.01		yes	155			yes	103
MYO1B	1.21594	4.09513e-36	No	30.97		yes	418	yes	1491
SYBU	1.85909	3.45015e-05	No	33.71		yes	317
MAST4	1.33858	1.55204e-19	No	29.78		yes	309	yes	96	yes	399
LMCD1	3.09378	1.11482e-11	No	28.54		yes	131	yes	112
DKK1	1.24679	3.25882e-16	No	32.38	yes	yes	710
FRK	1.00605	8.04401e-05	No	28.78		yes	1925
POU2F3	1.09058	0.00519427	No	34		yes	591	yes	841
SAMD12	1.34199	4.3275e-11	No	33.31		yes	986
ERRFI1	1.22582	4.53809e-08	No	23.75		yes	1422
NEDD9	2.17563	4.95824e-07	No	24.28		yes	109	yes	93	yes	73
FILIP1L	2.25419	0.00111468	No	35.65		yes	540
BTG1	1.08767	0.000252182	Yes	66.04						yes	37			yes	7
PLK3	1.76706	4.60389e-17	Yes	651.919	yes			yes	262
C12orf5	2.19189	2.68678e-23	Yes	64.8002	yes							yes	339
ANKRA2	1.86225	5.33689e-18	Yes	43.67
XPC	1.46072	2.00291e-22	Yes	88.6406
CEL	2.2416	3.77472e-06	Yes	52.45
DDB2	1.36266	1.21635e-38	Yes	887.328	yes
STOM	1.25912	1.05582e-08	Yes	49.13
BLOC1S2	1.08785	3.0928e-20	Yes	44.05
PRKX	1.36557	8.93115e-15	Yes	46.51						yes	212
TRIAP1	1.46291	1.21701e-12	Yes	190.705	yes
SERTAD1	1.29957	3.77918e-17	Yes	124.5	yes			yes	26			yes	145
BBS1	1.23654	1.04427e-09	Yes	39.73
ZNF337	1.64032	1.25622e-33	Yes	81.96
ANK1	4.02017	2.14129e-13	Yes	53.613				yes	449
CCDC90B	1.23686	8.67628e-12	Yes	51.89
SRPX	1.02187	0.0314119	Yes	44.05
ARRDC4	1.46133	2.38487e-19	Yes	41.23								yes	66
GALC	1.0649	0.0171505	Yes	38.89
C14orf132	1.10781	9.67898e-05	Yes	56.91
SULT1A1	1.18649	1.0014e-08	Yes	44.05
ARID4A	1.10742	4.41477e-14	Yes	42.51								yes	11
HLA-F	1.73388	1.74578e-07	Yes	40.89								yes	384
C10orf116	1.09956	9.28049e-25	Yes	64.2552
GRIK5	3.21455	4.48784e-06	Yes	52.93				yes	469
EML2	1.14394	6.2751e-06	Yes	164.705				yes	1955			yes	304
PROCR	2.2539	1.3628e-05	Yes	50.26
TSPAN1	1.85234	0.00409489	Yes	41.57				yes	2485	yes	95
HLA-DQB1	3.13485	1.72402e-60	Yes	48.22
AGAP11	1.94203	1.81153e-12	Yes	57.7
CAPN13	2.38259	7.04207e-13	Yes	39.68
CDSN	1.53101	0.0148537	Yes	43.23				yes	1187
FMN1	1.12527	1.69434e-10	Yes	44.05
LDHD	1.4683	3.85072e-12	Yes	43.23
CECR1	4.36868	0.000586	Yes	43.4
C1orf88	3.21313	0.000186647	Yes	44.05
TRANK1	2.8156	4.15607e-12	Yes	44.05
MUC2	2.51907	1.65011e-07	Yes	108.04	yes
LOC284440	2.43649	0.000732426	Yes	118.209
SPNS2	2.32534	0.000158851	Yes	43.94				yes	62
CARD6	2.07481	0.00176922	Yes	50.96
LOC100134868	1.93002	0.00187456	Yes	39.13
DTX1	1.84738	0.000867032	Yes	44.09				yes	1848
MAG	1.78658	9.29193e-06	Yes	39.81
FANK1	1.76216	0.00035855	Yes	43.52
NXNL2	1.72404	0.00325583	Yes	43.08
SH3TC2	1.68128	0.0100487	Yes	42.96
AGR2	1.61577	1.05193e-59	Yes	40.1248						yes	351	yes	180
PCDHAC1	1.54832	0.00760403	Yes	45.46
C17orf103	1.47383	0.0215772	Yes	38.82
C1orf57	1.36473	3.16156e-10	Yes	51.45
RAB19	1.35394	0.00261022	Yes	39.47				yes	1770
CAMK2B	1.34017	4.41357e-06	Yes	41.57
MAP6	1.3176	0.00969833	Yes	43.91				yes	1648
RGL3	1.13687	0.043543	Yes	42.28
KIFAP3	1.12234	0.000821211	Yes	49.81
SHISA4	1.094	0.00943729	Yes	54.76
KDM4A	1.07412	1.33792e-21	Yes	44.05								yes	216
ACCS	1.05652	0.000101543	Yes	42.15
APOBEC3H	4.03552	2.32644e-13	Yes	67.48
C13orf18	3.84061	4.15905e-11	Yes	46.17				yes	391
ALOX5	3.64725	1.06152e-08	Yes	40.53				yes	2438
GPR172B	2.88244	3.04928e-25	Yes	43.49
HLA-DMA	2.01725	8.10784e-08	Yes	66.04
LYNX1	1.91873	0.000130227	Yes	53.23
RHCG	1.911	0.00293176	Yes	46.86
SERPINB8	1.7893	2.14263e-06	Yes	44.05				yes	2523
TEX9	1.78755	0.00349557	Yes	57.81
HLA-DRB1	1.77277	6.62637e-08	Yes	44.05
ZNF469	1.74721	4.35297e-08	Yes	42.23
C15orf38	1.71852	0.00820854	Yes	46.3				yes	3267
SPATA7	1.68836	1.69365e-14	Yes	56.45
IGFBP5	1.57251	4.20773e-55	Yes	41.71						yes	207
ZNF610	1.55472	0.000165499	Yes	44.05
GBP3	1.51278	5.1779e-05	Yes	44.05
KDM4B	1.50547	2.61472e-34	Yes	57.09
A2LD1	1.36471	0.0248009	Yes	44.05				yes	2112
CAPS	1.23052	0.0219517	Yes	44.05
WAS	1.17329	0.0492935	Yes	44.05
TMEM86A	1.16272	1.94369e-07	Yes	48.58						yes	24
NCRNA00174	1.13984	0.0079356	Yes	44.05
FAM200A	1.06733	0.00169893	Yes	44.05
TMEM99	1.05123	0.00319279	Yes	40.28
MED23	1.04354	2.66693e-12	Yes	43.91
C11orf52	1.03848	1.19275e-05	Yes	44.05
ZNF563	1.03002	0.00628016	Yes	54.76
NICN1	1.39561	5.60489e-07	Yes	44.05
IQSEC2	1.44219	2.30982e-15	Yes	44.05				yes	2294
KIAA1383	1.17956	0.00144956	Yes	44.05
NT5E	2.49108	8.01835e-06	Yes	59.2719				yes	3053
ANKRD56	1.30422	3.7313e-05	Yes	40.39
OPHN1	1.11743	9.27234e-09	Yes	38.82
ASB9	1.71478	1.01557e-17	Yes	51.53								yes	255
ST6GALNAC2	1.21474	4.97745e-05	Yes	42.56				yes	850
SLC31A2	1.48982	5.69208e-06	Yes	53.36				yes	2717
LMBR1L	1.12048	7.07324e-07	Yes	46.86						yes	47
SASH1	1.14891	3.08447e-09	Yes	44.05				yes	564	yes	96
PTPRE	2.01719	4.76306e-11	Yes	47.09				yes	3162
DUSP6	2.34245	1.2389e-06	Yes	41.14						yes	117
TXNIP	1.57365	7.44078e-12	Yes	42.56						yes	69	yes	63
INTU	1.18278	0.00067739	Yes	41.58				yes	2765
PPP1R3C	1.16283	4.85136e-05	Yes	38.82
TP53I3	3.93732	5.47812e-05	No	23.57	yes									yes	3
GLS2	3.66651	2.90532e-15	No	30.24
IKBIP	1.50406	4.61885e-12	No	29.27				yes	833
FLJ26850	3.91651	3.72968e-12	No	0
SESN1	2.53572	4.62424e-77	No	29.6	yes
FDXR	2.64036	3.55765e-17	No	8	yes
ZNF488	3.35118	1.03198e-50	No	31.72
TAP1	1.00566	8.4176e-05	No	17.2133	yes
MICB	1.2263	7.83806e-05	No	22.45
HES2	2.84092	6.12729e-18	No	22.59
C17orf82	2.43858	0.000146046	No	0
KLHDC7A	2.85032	5.09647e-34	No	0
CABYR	1.4991	6.05818e-06	No	24.7
EDA2R	3.42248	9.27378e-39	No	34
CCDC96	1.48797	0.000399779	No	0
KANK3	2.7259	1.35428e-11	No	37.5223				yes	2800
LCAT	3.0562	8.59432e-17	No	30.44
XG	3.89123	3.5169e-37	No	0
TEP1	1.00665	5.15387e-17	No	24.89
NLRX1	1.18327	2.93093e-05	No	18.76				yes	1072
ZNF79	1.4493	2.09906e-09	No	34.62
C9orf169	2.28261	8.75248e-07	No	32.2082
C17orf91	1.69982	5.04829e-08	No	0								yes	76
RETSAT	1.26736	8.69902e-16	No	28.72
PROM2	1.3693	2.09679e-17	No	20.59				yes	53
RGAG4	3.08554	3.91951e-40	No	0
C20orf108	1.91554	3.70884e-07	No	17.16
ANXA4	1.2028	2.5402e-06	No	21.38
PRODH	2.60254	4.99659e-10	No	28.31	yes
KSR1	1.06108	7.18093e-05	No	24.7				yes	283
PNRC1	2.24416	7.51362e-68	No	29.15								yes	80
BEX4	1.93888	3.32063e-05	No	24.28
SHC4	3.85984	0.000824287	No	32.91				yes	318	yes	614
RGS22	4.72029	1.29096e-08	No	23.52
DPYSL4	2.8951	4.14991e-05	No	16.83
GADD45G	1.58049	0.0092009	No	19.5
ELF3	1.17346	1.37738e-30	No	22.26
TP53TG1	2.0065	8.77173e-29	No	0
YPEL3	1.88986	7.69773e-16	No	28.06				yes	248	yes	53
KLF9	1.45398	4.74551e-26	No	29.74				yes	2318	yes	177
HSD17B7P2	1.62244	0.00305152	No	0
C5orf41	1.37975	0.000205229	No	28.72						yes	87	yes	315
GATS	1.38953	7.69863e-10	No	20.63						yes	129
INPP5D	5.41461	5.89663e-14	No	22.46
GM2A	1.39015	5.06359e-11	No	30.19
C12orf76	1.09967	0.000561777	No	27.61
CLU	1.19319	2.60034e-36	No	26.81				yes	318
CYP4V2	1.0702	0.0257689	No	20.52
GRN	1.09058	2.85307e-24	No	34				yes	726
PGPEP1	1.96845	3.83977e-11	No	37.1947
UBTD1	1.13975	7.00331e-05	No	21.53	yes
TPP1	1.03504	8.98279e-11	No	13.6131
TM7SF2	1.21831	1.50688e-29	No	0
MORN2	1.11266	1.49501e-08	No	30.92
FIBCD1	1.12626	0.00101632	No	37.87				yes	1088
S100A6	1.00021	0.000750798	No	0
BMP1	1.0735	2.3894e-09	No	24.7				yes	117
COL4A5	1.14154	2.02518e-10	No	20.45
OCIAD2	1.15122	1.22488e-12	No	33.67				yes	130
HMGCL	1.12484	1.37004e-08	No	30.87
PIK3R3	1.88999	5.52586e-52	No	29.16								yes	274
PTK7	1.452	8.43662e-05	No	0
ZNF490	1.19573	1.86128e-05	No	18.79
TSPAN31	1.50761	2.46517e-17	No	2.32098
NADSYN1	1.24238	5.50294e-13	No	25.08
SERPINF1	3.59639	1.48234e-18	No	15.91				yes	1316
GBE1	1.14503	6.1939e-09	No	31.61				yes	2425
PAPSS2	1.21503	7.90518e-28	No	29.0924
HIST2H2BE	2.19623	1.46971e-66	No	0								yes	380
RBL2	1.14053	1.50554e-09	No	34						yes	497
TAGLN	1.54343	0.00222017	No	37.05
TMC4	1.7805	4.53331e-12	No	21.9127
EPAS1	1.34152	2.39575e-08	No	37.45						yes	152
DGKA	2.42608	3.0911e-24	No	22.59				yes	2587
CD22	1.47277	7.1749e-09	No	17.39
SLC43A2	1.48081	4.89408e-13	No	31.14								yes	95
LOC402778	1.28102	3.08407e-13	No	30.07
GLUL	1.12004	1.91917e-28	No	23.32						yes	139
UCP2	1.76177	2.16188e-57	No	35.3
PP14571	1.27195	5.80528e-05	No	20.2318
ADAMTS9	1.15237	0.000954985	No	0
NTSR1	1.74747	0.00072164	No	24.57				yes	1253
FAM155A	1.45584	0.0463033	No	33.46
F2R	1.29034	0.00106561	No	32.41
HTR2C	1.15016	0.00337874	No	19.54				yes	819
PADI3	2.63085	1.76335e-07	No	0				yes	3205
LOC643596	1.1388	0.00230307	No	8.64419
FAM65C	2.65776	1.1077e-13	No	0						yes	506
ZFHX2	1.82749	2.64256e-10	No	19.87
CSTA	1.01793	0.00268943	No	27.91
BCAS1	3.39261	1.58077e-07	No	0
APOE	1.04985	0.00774385	No	15.31
SYT15	1.18786	0.000122133	No	35.6
TUBA1A	1.36134	0.000101543	No	29.65
ARSA	1.64083	1.69563e-13	No	24.7
TBC1D8B	1.04905	0.00101342	No	34
FBXO44	1.25689	6.15065e-07	No	24.7
C16orf45	1.86662	0.00129429	No	30.75				yes	1805
PRRG1	1.39905	0.000273605	No	25.75				yes	2937
KLK6	1.90377	5.24665e-14	No	21.8				yes	1497
NCRNA00173	1.1792	0.00170713	No	29.17
CLSTN3	1.60476	5.85464e-18	No	29.05
PNPLA7	1.82388	1.51874e-07	No	35.3215
P2RX2	1.45791	5.70343e-15	No	19.5
CAPG	1.07428	1.1521e-05	No	22.11				yes	2439
DYRK1B	2.84267	1.07422e-67	No	11.4767
MIR492	1.25513	3.5538e-11	No	34.33
THSD4	1.45339	1.17915e-14	No	17.43				yes	1786
B4GALT1	1.24858	3.01081e-11	No	32.22				yes	487
MYO15B	2.59068	2.9738e-47	No	27.59
MICAL1	1.08819	7.81808e-10	No	25.51
PCDHA10	1.06302	9.16948e-08	No	30.87
TMC7	1.35403	1.78788e-06	No	23.23
PLXNB3	1.98993	8.99964e-28	No	20.98
MAP3K12	1.0264	3.56993e-07	No	25.46
LRP10	1.0762	5.92635e-06	No	26.65
CELSR2	1.01856	8.8014e-09	No	23.01
PRSS22	1.0788	4.8828e-16	No	17.79				yes	46
RNASEL	1.01056	1.10082e-09	No	34.39
MXD1	1.19116	1.70345e-12	No	28.46						yes	77	yes	55
CCND1	1.35337	3.92858e-47	No	18.22
C2orf18	1.54818	4.18684e-08	No	25.75				yes	2831
IVD	1.34283	4.53205e-38	No	36.12
MAF	4.65874	5.51306e-12	No	32.61				yes	2868			yes	35
KRT3	4.25323	7.02716e-06	No	25.55
C9orf44	3.27288	4.76962e-06	No	21.46
CCR7	2.58906	3.32738e-08	No	34				yes	879
PBXIP1	2.44785	5.37454e-45	No	23.32
EFCAB10	2.28418	0.00335121	No	26.7383						yes	485
C14orf176	2.25646	0.000219126	No	27.59
GPR115	2.23342	2.78948e-08	No	29.94				yes	274
LAMC2	2.11977	5.41601e-13	No	32.79				yes	23
PTPRH	2.08634	0.000439215	No	33.761
RBM20	2.03911	4.07052e-05	No	35.4				yes	610	yes	228
WISP2	1.88079	8.62053e-11	No	33.82
HSD17B14	1.77142	0.00627899	No	32.44
ANKRD22	1.63761	0.0164523	No	34				yes	193
OXTR	1.57827	0.00927403	No	29.2
ARHGAP30	1.52124	1.97748e-05	No	27.3
GAMT	1.49787	0.0290201	No	27.96
RINL	1.41501	0.0066457	No	28.95
TMEM53	1.39399	1.30409e-05	No	34.59
THNSL2	1.39055	3.96372e-07	No	28.25
VPS13C	1.39047	3.773e-30	No	34						yes	312
CNGB3	1.38626	0.00542746	No	35.67
NECAB2	1.35038	0.00425394	No	25.84
B3GALT5	1.34393	0.0297911	No	22.87
BBS9	1.26295	0.00293176	No	30.88
C21orf57	1.20413	0.000143936	No	19.73
POLD4	1.19331	4.94253e-06	No	24.43
TMEM117	1.16503	0.00370659	No	30.2635						yes	319
C20orf194	1.16404	0.000122693	No	33.47								yes	298
EXD3	1.05922	0.000493107	No	19.28
RNF207	1.04512	7.2793e-06	No	25.1333
ZNF333	1.02705	0.0361463	No	29.14
RNF170	1.00186	0.000115429	No	20.26
FRMPD2	4.73732	9.7263e-07	No	26.33						yes	16
ADAMTS7	4.71436	2.63571e-09	No	20.95				yes	2777	yes	612
C7orf10	4.71007	1.53331e-08	No	24.7
NCRNA00086	4.65138	3.23676e-76	No	24.7
GRIN2C	3.97851	1.7321e-20	No	16.52
LOXL4	3.84683	3.17666e-40	No	22.73
CAPN8	3.64213	0.000162833	No	25.39				yes	1509
OLFML3	3.59585	4.28312e-35	No	0
THRSP	3.57614	0.000102212	No	35.18
DQX1	3.54376	0.022084	No	10.8332
MIR3189	3.17347	3.08102e-06	No	1.63062
CLIP4	2.87945	7.33409e-15	No	38.28				yes	888
KIAA1683	2.75718	8.4269e-07	No	28.97
TMEM88	2.68263	1.34569e-05	No	0
UCA1	2.67753	6.48207e-05	No	30.87
TNFRSF14	2.60904	0.00043843	No	32.77
LDB3	2.51361	9.5663e-05	No	24.2
ITGB6	2.46951	2.73646e-07	No	27.63				yes	2285
RIBC1	2.40982	1.90138e-12	No	22.36
ACHE	2.40093	0.000321976	No	17.3
SPTBN5	2.34743	0.000520736	No	27.92
HIST2H2BF	2.32266	0.000111385	No	0
C14orf182	2.29749	5.00181e-06	No	26.28				yes	2248
ZNF528	2.27989	5.49575e-05	No	30.75
MCC	2.24378	2.67604e-18	No	29.49				yes	2471
MACC1	2.21487	0.00383117	No	21.88				yes	287
C13orf29	2.13088	1.62269e-10	No	33.28				yes	3131
SSTR5	2.10424	0.000240637	No	26.76
MTRNR2L6	2.08369	0.0101193	No	32.12
BBS12	2.07617	0.00018446	No	0
DISP2	2.06058	6.73174e-10	No	25.12
KLK8	2.05895	0.00387775	No	19.54
TSPYL2	2.05428	1.61649e-11	No	13.89								yes	353
LOC285830	2.05067	0.00181679	No	0
HIST1H4H	2.04523	1.16631e-05	No	25.75
HIST1H2AI	2.00184	0.000133769	No	0								yes	220
LOC645431	1.96768	0.000168311	No	0
HIST1H3H	1.95425	8.73813e-12	No	0
SOD3	1.94197	0.000338951	No	31.48
SSPO	1.92439	3.18505e-16	No	22.8
RFX5	1.90927	1.05277e-15	No	28.3
RSPH1	1.9021	2.53137e-07	No	18.94
LOC284379	1.89567	0.00348771	No	24.7
CEACAM19	1.87226	1.19211e-07	No	18.57
GABARAPL1	1.86545	3.33273e-06	No	17.44				yes	1755
NR2E3	1.85948	0.00144631	No	32.61
SPINK4	1.83648	7.54513e-05	No	36.25
SILV	1.82625	2.82816e-08	No	17.15
MFSD4	1.81083	0.00454666	No	37.12
PLA2G10	1.79878	0.00493084	No	0
ASB9P1	1.78878	0.0187389	No	23.14				yes	2738
DDO	1.77346	0.0117048	No	31.9483
DIRC3	1.77088	0.00127393	No	32.02
LOC729723	1.73196	0.0172507	No	0
KILLIN	1.7246	1.41338e-08	No	5.90635
NCKAP5L	1.71936	1.87549e-28	No	30.98
MYEOV	1.69164	0.00511478	No	18.62
ADAMTS13	1.68544	1.27131e-06	No	22.09
SRMS	1.68493	0.00196818	No	17.41
REEP2	1.68201	0.017746	No	24.26
KCNK3	1.67666	0.00344359	No	22.43				yes	273
MAOA	1.66804	0.00284819	No	16.52
ZNF596	1.66445	2.5592e-10	No	29.5
LOC100131434	1.66239	0.0115782	No	0
STAT6	1.66048	0.00800757	No	35.66						yes	333
GBP2	1.65596	2.58161e-08	No	27.2571
VAMP5	1.64244	9.05643e-05	No	2.01854
ABCC6	1.63691	0.00526642	No	0
GCNT4	1.63556	0.00331008	No	28.11				yes	2638
ALOXE3	1.62817	0.00214159	No	3.48616				yes	226
HIST1H3A	1.61901	0.036154	No	31.14
IDUA	1.61814	2.2239e-12	No	33.67
COL11A2	1.5674	0.000409214	No	22.19
PTGER3	1.56475	0.0199123	No	37.5
MUC5B	1.55671	3.65658e-05	No	29.71
SGK223	1.54634	6.68935e-19	No	28.06				yes	138
WBP1	1.5445	6.10163e-19	No	15.58								yes	27
FAM25A	1.53928	0.000253884	No	0
CNTD2	1.52514	0.0339642	No	17.89
MSX2	1.51736	1.60855e-38	No	23.62
RNF39	1.51609	0.00206305	No	16.49				yes	316
SLC16A8	1.50694	0.0102632	No	22.2545
LOC283070	1.50605	1.04554e-08	No	33.32
SPOCK2	1.49451	0.00179361	No	31.81						yes	69
PSG9	1.49282	0.0102999	No	28.89
C15orf34	1.48036	0.00354046	No	1.64901
LOC729375	1.47699	0.000650517	No	0				yes	2842	yes	237
PCDHGA6	1.46402	0.026216	No	31.24
PPP2R5B	1.46131	8.62783e-10	No	31.63
TLE6	1.46071	0.0127452	No	19.54								yes	250
BTN2A2	1.46033	4.11929e-06	No	30.63
HSH2D	1.44476	0.00303259	No	27.74
TRIM21	1.44333	2.63079e-07	No	22.22
LPXN	1.41013	0.0106851	No	34								yes	121
BIK	1.40723	0.000209782	No	24.51						yes	134
C22orf23	1.39359	0.00778832	No	6.24089
GAD1	1.39309	0.00210869	No	30.32				yes	3158
COL16A1	1.39269	0.0203812	No	19.44				yes	2878
CYP4B1	1.3796	0.00301256	No	30.02
KIAA1908	1.37299	5.71769e-19	No	0
LOC282997	1.36527	9.20472e-05	No	17.95
APOA1	1.36159	0.0269213	No	0
FLJ44511	1.35519	0.033996	No	0
LOC100132111	1.35389	0.0224805	No	0
OSCP1	1.35108	2.33098e-05	No	25.69
ALG1L	1.33869	4.72528e-06	No	0
CBLN3	1.32513	0.0129814	No	0
LOC100130932	1.32468	0.0025504	No	18.8007
C3orf52	1.3105	0.0048264	No	31.92
MIR614	1.30386	0.00175922	No	16.52
FAM161B	1.30214	0.000994496	No	15.09
THBS3	1.29865	7.95819e-12	No	27.71
LOC100129480	1.29628	0.00252837	No	27.81
LOC100130238	1.29524	0.0345222	No	21.62
CCDC159	1.27868	0.000111385	No	13.5944
PRICKLE4	1.27138	0.000255949	No	0
MYL5	1.26939	0.00188932	No	18.7986
SLC38A7	1.26913	3.9008e-06	No	24.7
MTRNR2L2	1.26063	0.0361592	No	0
PLEKHB1	1.25646	3.32327e-08	No	30.75
TOM1L2	1.25368	4.1883e-13	No	21.89
SLC17A5	1.25036	2.07939e-11	No	33.19
UBASH3B	1.2473	0.000150528	No	24.7				yes	1374
ERV3	1.23436	5.60868e-09	No	17.88
SARDH	1.22412	0.0323026	No	29.2								yes	320
ZNF20	1.22111	7.20979e-08	No	25.88
LOC100131564	1.21453	0.0004502	No	0
AGXT2L2	1.21364	4.95154e-12	No	28.54
MALAT1	1.20755	4.67412e-34	No	25.42
GSTT1	1.20057	1.42731e-12	No	31.3
KIAA1257	1.19789	0.0454468	No	0
ZNF225	1.19666	0.0470674	No	26.3759
HLA-DRB5	1.19363	0.00292701	No	34
UBE2H	1.19272	3.8564e-19	No	32.44				yes	756
SRPK3	1.18674	0.0392686	No	17
PYROXD2	1.17635	5.30589e-09	No	21.99
S100A11	1.17442	1.38471e-34	No	19.23
DHRS12	1.16988	0.000500453	No	16.08
SLC25A42	1.16797	3.81405e-06	No	31.91				yes	587			yes	64
GNG3	1.15628	0.0441064	No	17.06
BCL10	1.15088	5.25146e-09	No	30.62				yes	1707
ZNF234	1.14512	0.000313121	No	34
GUCY1B2	1.14354	0.00847009	No	19.47
TMEM150A	1.13959	4.8777e-09	No	29.7714
AMT	1.13872	0.0442843	No	0				yes	1630
ABCC2	1.1387	0.00332009	No	26.12
C9orf9	1.1351	0.0263538	No	19.41				yes	2752
MXRA8	1.13063	0.00452182	No	7.95314
RSPH3	1.12954	2.4765e-05	No	27.01
PCNXL2	1.11383	1.88945e-05	No	19.56				yes	1278
TTLL3	1.11356	0.0491859	No	17.08
SLC25A45	1.10766	0.000625474	No	24.2						yes	193
HIST1H2BC	1.10761	0.00428755	No	0
MGC23284	1.10512	0.007782	No	0								yes	276
FGGY	1.10182	2.32691e-05	No	31.2
BNIPL	1.09973	0.0119859	No	30.78
A4GALT	1.09503	1.39622e-13	No	24.7
SEC31B	1.09222	0.0498609	No	15.19
EIF2C4	1.06821	0.000302711	No	20.79						yes	493
NFATC4	1.06448	0.0263083	No	25.91				yes	2697	yes	200
LOC100129716	1.06399	0.0375485	No	0						yes	72
MAGED2	1.06163	2.9701e-22	No	28.78
PEX11G	1.0558	0.0427723	No	22.91
C15orf57	1.05076	3.26793e-10	No	16.5418
GLRX	1.03751	0.00392405	No	24.59
LRRC37A3	1.02539	0.0477934	No	19.4				yes	172
GLDN	1.01354	0.00440411	No	20.66
CNFN	1.00931	0.0100193	No	22.9				yes	493
ACBD4	1.00657	0.000733787	No	0
GPT	1.00365	0.0438099	No	14.13
VIPR1	1.10363	0.000840792	No	17.2
CAMK1D	1.10948	5.29514e-08	No	33.67				yes	3139
ZNF862	1.12133	1.83652e-07	No	22.57
ATP8B2	1.23278	1.02192e-21	No	35.2				yes	190
RAB4B	1.0352	7.68844e-05	No	28.32
TRIM5	1.93612	6.78537e-19	No	26.24
RWDD2A	1.09731	2.89061e-06	No	22.61
LOC653113	1.32229	0.000483866	No	0
WDR81	1.38077	2.3172e-15	No	0								yes	61
ATP7A	1.12074	7.03045e-05	No	24.7
C1orf85	1.2908	2.91205e-10	No	28.11
SCUBE2	1.69894	4.6764e-14	No	22.37
PGM2L1	1.38172	0.00394033	No	26.6
LOC619207	2.22133	0.000262167	No	29.46
HOXA11-AS	1.31539	0.0130252	No	0
ARHGEF37	1.61762	3.34982e-05	No	24.7						yes	76
KRT4	2.74036	0.00084306	No	33.21
CLEC3A	2.495	7.6446e-05	No	38.41
RIT1	1.01789	6.65586e-11	No	22.76
KRT19	1.17567	1.55749e-23	No	31.24
KHNYN	1.15376	4.2843e-10	No	35.65						yes	43
RAB26	1.11525	1.48623e-15	No	20.89
TSC22D3	1.15155	2.2083e-05	No	31.22				yes	2872	yes	105
LXN	2.10972	0.00284363	No	34.6153
ZNF226	1.16824	1.45817e-07	No	32.12
ZNF880	1.27772	0.000171396	No	21.9
CAPN9	1.50546	0.0016455	No	22.28
C1orf226	1.03716	2.91095e-11	No	27.59
ZNF277	1.0733	5.45978e-08	No	29.55
AGR3	1.6632	0.00583752	No	26.29
RASGRP1	2.70274	8.05205e-08	No	22.31
PLA2G3	1.68268	1.22732e-07	No	20.3311
PDCD4	1.00041	1.08872e-07	No	33.74
KLF4	1.26794	8.07578e-25	No	14.62				yes	1061	yes	102
C1QTNF6	1.91394	6.89438e-27	No	20.1
SNX29	1.34843	3.63064e-12	No	26.29
EPS8L1	1.03556	0.000958812	No	16.4321
DUSP4	1.67752	0.0468147	No	37.62	yes			yes	233
DOCK1	1.18762	3.80304e-07	No	25.38				yes	1476
RLN2	2.34881	2.1867e-08	No	37.6
KCNK15	1.17273	2.58967e-09	No	30.36
SUOX	1.10577	1.15159e-18	No	17.23
CALCOCO1	2.85692	6.35712e-45	No	28.61
TMEM125	1.17227	5.14621e-11	No	24.7				yes	2508
ZNF155	1.31575	0.000229774	No	25.6
ZNF552	1.227	1.20468e-12	No	23.46
KRT16	2.37613	0.00268739	No	0				yes	106
DYX1C1	1.15457	0.0245564	No	33.3
SH3BP5	1.10415	1.57854e-13	No	28.21
FOXI1	1.27986	8.22781e-05	No	23.46
C8orf46	1.38922	0.0494532	No	0
LOC643008	1.99172	7.50547e-11	No	17.36
PSCA	2.42603	1.05261e-08	No	19.42				yes	315
ARHGAP18	1.45168	2.24554e-06	No	29.24				yes	1663
KRT80	1.49933	0.000318784	No	23.25
LOC344595	1.32883	5.25744e-06	No	0
SLC6A14	1.04474	4.69615e-14	No	24.7
GNA14	1.90029	9.74767e-06	No	29.37				yes	1370
ID3	1.50023	0.00303021	No	38.28
IGSF5	1.08351	0.00629914	No	19.83
CYP24A1	2.52288	0.00779246	No	0				yes	180			yes	335
HIST1H3E	2.58779	1.2595e-06	No	19.58
PHLDA1	2.22482	0.000200033	No	32.31						yes	285
SNAI2	3.47624	1.31823e-09	No	33.46	yes
AFAP1L2	1.83671	0.00658548	No	32.59
EDN1	1.70476	9.35227e-14	No	22.26
