# Supplementary material for: iRegulon: From a Gene List to a Gene Regulatory Network Using Large Motif and Track Collections
Source: PLoS Comput Biol. 2014 Jul 24;10(7):e1003731. doi: 10.1371/journal.pcbi.1003731 (PMC4109854; doi:10.1371/journal.pcbi.1003731)
Supplement: Table S5 — Curated p53 targets. (XLSX) [file pcbi.1003731.s013.xlsx]

## Sheet: known p53 targets
	Transfac database	PID Nature - p53 effectors	review 1	p53 Knowledgebase	review 2
ABCB1	cur							Transfac database	http://www.gene-regulation.com/pub/databases.html
ACTA2					riley			PID Nature	http://pid.nci.nih.gov/
ADARB1			hovarth2007					review 1	"divergent evolution of human p53 binding sites: cell cycle apoptosis" Horvath et al., PLOS genetics, 2007
AFP	cur	effector						p53 Knowledgebase	p53.bii.a-star.edu.sg/index.php
AIFM2		effector			riley			review 2	"Transcriptional control of human p53-regulated gene" Riley et al., 2008, nature reviews.
ANLN				kb	riley
APAF1	cur	effector	hovarth2007		riley
APC		effector			riley
APP	cur
ARHGEF7			hovarth2007
ARID3A		effector			riley
ATF3		effector	hovarth2007		riley
BAD		effector
BAI1					riley
BAK1		effector
BAX	cur	effector	hovarth2007	kb	riley
BBC3	cur	effector	hovarth2007	kb	riley
BCL2		effector
BCL2A1		effector
BCL2L14		effector			riley
BCL2L2		effector
BCL6	cur	effector			riley
BDKRB2	cur	effector		kb	riley
BID		effector	hovarth2007		riley
BIRC5					riley
BNIP3L		effector			riley
BTG2		effector	hovarth2007	kb	riley
C12orf5			hovarth2007		riley
C13orf15		effector			riley
CARM1		effector
CASP1	cur	effector	hovarth2007		riley
CASP10		effector			riley
CASP6		effector	hovarth2007		riley
CAV1	cur	effector			riley
CCNB1		effector
CCNG1	cur	effector		kb	riley
CCNK		effector			riley
CD44	cur
CD82	cur	effector		kb	riley
CDC20	cur
CDC25C				kb	riley
CDKN1A	cur	effector	hovarth2007	kb	riley
CDKN2B		effector
CEBPZ		effector
CHEK1	cur
CHMP4C	cur				riley
CKM	cur
COL18A1		effector			riley
CREBBP		effector
CRYZ				kb	riley
CSE1L		effector
CTSD		effector	hovarth2007	kb	riley
CX3CL1		effector		kb	riley
DCC1			hovarth2007
DDB2		effector	hovarth2007		riley
DDIT4		effector	hovarth2007		riley
DDR1					riley
DDX5		effector
DGCR8		effector
DKK1		effector	hovarth2007	kb	riley
DNMT1					riley
DROSHA		effector
DSC3			hovarth2007
DUSP1		effector	hovarth2007		riley
DUSP4	cur
DUSP5		effector	hovarth2007		riley
E2F1		effector
E2F2		effector
E2F3		effector
EDN2		effector	hovarth2007		riley
EEF1A1				kb	riley
EGFR	cur	effector		kb	riley
EOMES			hovarth2007
EP300		effector
EPHA2	cur	effector			riley
FANCC					riley
FAS	cur	effector	hovarth2007	kb	riley
FDXR		effector	hovarth2007		riley
FLT1			hovarth2007
FOS			hovarth2007
FOXA1		effector
GADD45A	cur	effector	hovarth2007	kb	riley
GDF15	cur	effector	hovarth2007	kb	riley
GML				kb	riley
GPX1		effector	hovarth2007		riley
GSTP1	cur
HDAC2		effector
HGF		effector		kb	riley
HIC1		effector			riley
HRAS					riley
HSP90AB1	cur				riley
HSPA8				kb	riley
HTT		effector			riley
IER3	cur			kb	riley
IFI16	cur
IGFBP3	cur	effector	hovarth2007	kb	riley
IRF5		effector			riley
JMY		effector
JUN		effector
KRT8					riley
LGALS3					riley
LIF		effector			riley
LRDD			hovarth2007	kb
MAD1L1					riley
MAP4K4		effector
MASPIN1			hovarth2007
MCL1		effector
MDM2	cur	effector	hovarth2007	kb	riley
MET		effector		kb	riley
MFN2	cur
MLH1		effector	hovarth2007		riley
MMP2	cur	effector	hovarth2007	kb	riley
MSH2	cur	effector			riley
MUC2	cur
NDRG1		effector	hovarth2007		riley
NFYA		effector
NFYB		effector
NFYC		effector
NLRC4		effector			riley
NOS3				kb	riley
ODC1				kb	riley
P2RX6					riley
P2RXL1				kb
P53AIP1			hovarth2007
P53PIP1				kb
PCBBP4				kb
PCBP4		effector	hovarth2007		riley
PCNA		effector	hovarth2007	kb	riley
PDGFC			hovarth2007
PERP	cur	effector	hovarth2007		riley
PHLDA3			hovarth2007
PIDD		effector			riley
PLAGL1			hovarth2007
PLK2			hovarth2007	kb	riley
PLK3		effector	hovarth2007		riley
PMAIP1	cur	effector	hovarth2007
PML					riley
PMS2		effector	hovarth2007		riley
POLD1	cur
POMC	cur
POU4F1		effector
POU4F2		effector
PPM1J		effector	hovarth2007		riley
PPP1R13B		effector
PRDM1		effector			riley
PRKAB1		effector	hovarth2007		riley
PRMT1		effector
PRODH	cur
PSRC1	cur
PTEN	cur	effector	hovarth2007		riley
PTK2					riley
PTTG1	cur
PYCARD		effector			riley
RABGGTA					riley
RB1	cur	effector		kb	riley
RCHY1		effector
RFWD2	cur	effector			riley
RGC32		effector
RNF144B		effector			riley
RPS27L		effector	hovarth2007		riley
RRM2B		effector	hovarth2007	kb	riley
S100A2		effector		kb	riley
SCARA3			hovarth2007	kb	riley
SCD				kb	riley
SCGB1D2			hovarth2007
SCN3B	cur	effector			riley
SEMA3B			hovarth2007
SERPINB5		effector		kb	riley
SERPINE1		effector	hovarth2007	kb	riley
SERTAD1			hovarth2007
SESN1		effector	hovarth2007
SFN	cur	effector	hovarth2007	kb	riley
SH2D1A		effector			riley
SIVA			hovarth2007
SLC2A4	cur
SLC38A2				kb	riley
SMARCA4		effector
SNAI2		effector
SOD2			hovarth2007
SP1		effector
SPP1		effector
STEAP3		effector			riley
SUB1	cur
TADA2B		effector
TAF9		effector
TAP1		effector		kb	riley
TERT	cur
TFDP1		effector
TGFA		effector	hovarth2007	kb	riley
THBS2				kb
TIGAR		effector
TNFRSF10A		effector			riley
TNFRSF10B		effector	hovarth2007	kb	riley
TNFRSF10C	cur	effector	hovarth2007		riley
TNFRSF10D		effector			riley
TP53	cur	effector			riley
TP53AIP1					riley
TP53BP2		effector
TP53I3		effector	hovarth2007	kb	riley
TP53INP1		effector	hovarth2007		riley
TP63	cur	effector
TP73	cur	effector	hovarth2007		riley
TRAF4			hovarth2007
TRIAP1		effector			riley
TRIM22					riley
TRPM2				kb	riley
TRRAP		effector
TSC2		effector			riley
TYRP1		effector			riley
UBD					riley
UBTD1			hovarth2007
UPP1	cur
VCAN		effector			riley
VDR		effector			riley
WIG1			hovarth2007
XRCC5			hovarth2007
YWHAQ		effector
ZMAT3	cur
ZNF385A		effector
mir-192	cur
mir-34a	cur
mir-34b	cur
mir-34c	cur
