# Supplementary material for: iRegulon: From a Gene List to a Gene Regulatory Network Using Large Motif and Track Collections
Source: PLoS Comput Biol. 2014 Jul 24;10(7):e1003731. doi: 10.1371/journal.pcbi.1003731 (PMC4109854; doi:10.1371/journal.pcbi.1003731)
Supplement: Table S6 — Overlap between 110 predicted p53 targets, p53 meta-regulon, and p53 targets published in recent literature. (XLSX) [file pcbi.1003731.s014.xlsx]

## Sheet: comparison
	Meta-regulon	nikulenkov et al	Schlereth et al	Menendez et al	Riley et al	Wei et al
BAX	meta	4	2	2	2	2
CDKN1A	meta	4	2	2	2	2		Nikulenkov et al	Cell death and differentiation, 2012	Insights into p53 transcriptional function via genome- wide chromatin occupancy and gene expression analysis
GADD45A	meta	4	2	2	2	2		Schlereth et al	PLOS Genetics, 2013	Characterization of the p53 Cistrome – DNA Binding Cooperativity Dissects p53’s Tumor Suppressor Functions
RPS27L	meta	4	2	2	2	2		Menendez et al	NAR, 2013	Diverse stresses dramatically alter genome-wide p53 binding and transactivation landscape in human cancer cells
RRM2B	meta	4	2	2	2	2		Riley et al	Nature Molecular cell biology, 2008	Transcriptional control of human p53-regulated genes
BTG2	meta	4	2	2	2	0		Wei et al	Cell, 2006	A Global Map of p53 Transcription-Factor Binding Sites in the Human Genome
GDF15	meta	4	2	2	2	0
MDM2	meta	4	2	2	2	0
SERPINB5	meta	4	2	2	2	0
TP53INP1	meta	4	2	2	2	0
ZMAT3	meta	4	2	2	0	0
LIF	meta	4	2	0	2	0
AEN	meta	4	2	0	0	0
SESN2	meta	4	2	0	0	0
FAS	meta	4	0	2	2	0
TNFRSF10B	meta	4	0	2	2	0
CCNG1	meta	4	0	0	2	0
BBC3	meta	4	0	0	2	0
GPR87	meta	3	2	2	0	0
HSPA4L	meta	3	2	0	0	0
EPS8L2	meta	3	2	0	0	0
ABCA12	meta	3	2	0	0	0
PHLDA3	meta	3	2	0	0	0
FOSL1	meta	3	2	0	0	0
PSTPIP2	meta	3	0	2	0	2
RAP2B	meta	3	0	0	0	0
NHLH2	meta	3	0	0	0	0
CLDN1	meta	3	0	0	0	0
SLC12A4	meta	3	0	0	0	0
CALD1	meta	0	2	0	0	2
NEAT1	meta	0	2	0	0	0
TRIM22	meta	0	0	2	2	2
ACTA2	meta	0	0	2	2	0
TNFRSF10C	meta	0	0	0	2	0
ALDH3A1	meta	0	0	0	0	0
ANXA3	meta	0	0	0	0	0
APOD	meta	0	0	0	0	0
CAPN2	meta	0	0	0	0	0
IL1RN	meta	0	0	0	0	0
MFGE8	meta	0	0	0	0	0
SEPT9	meta	0	0	0	0	0
SMAD3	meta	0	0	0	0	0
SYTL2	meta	0	0	0	0	0
TIMP3	meta	0	0	0	0	0
EDN2	0	4	0	0	2	0
STEAP3	0	4	0	0	2	0
RNF144B	0	4	0	0	0	0
HHAT	0	3	2	0	0	0
SPATA18	0	3	2	0	0	0
POLH	0	3	2	0	0	0
CPEB4	0	3	0	2	0	0
DCP1B	0	3	0	0	0	0
CSNK1G1	0	3	0	0	0	0
LIMK2	0	3	0	0	0	0
ZNF219	0	3	0	0	0	0
C18orf56	0	3	0	0	0	0
KRT15	0	3	0	0	0	0
ZNF561	0	3	0	0	0	0
DRAM1	0	0	2	2	0	0
FAM196A	0	0	2	0	0	0
FMO4	0	0	2	0	0	0
C18orf1	0	0	0	2	0	0
FAM49A	0	0	0	2	0	0
INPP1	0	0	0	2	0	0
ABCA1	0	0	0	0	0	0
AFF3	0	0	0	0	0	0
AHNAK2	0	0	0	0	0	0
ALS2CL	0	0	0	0	0	0
ANK3	0	0	0	0	0	0
ARHGAP42	0	0	0	0	0	0
ARL15	0	0	0	0	0	0
ARNTL	0	0	0	0	0	0
ATP10D	0	0	0	0	0	0
C13orf31	0	0	0	0	0	0
C17orf108	0	0	0	0	0	0
C21orf63	0	0	0	0	0	0
DEPDC6	0	0	0	0	0	0
DNAH1	0	0	0	0	0	0
DNAH3	0	0	0	0	0	0
FAM189A2	0	0	0	0	0	0
FBLIM1	0	0	0	0	0	0
GCNT2	0	0	0	0	0	0
KIAA1539	0	0	0	0	0	0
LOC401109	0	0	0	0	0	0
MAP2	0	0	0	0	0	0
MAP3K1	0	0	0	0	0	0
MXD4	0	0	0	0	0	0
NAV2	0	0	0	0	0	0
NTN4	0	0	0	0	0	0
NYNRIN	0	0	0	0	0	0
ODZ4	0	0	0	0	0	0
OLFM2	0	0	0	0	0	0
PPP1R3B	0	0	0	0	0	0
PSD4	0	0	0	0	0	0
RAB37	0	0	0	0	0	0
RGS6	0	0	0	0	0	0
RIN2	0	0	0	0	0	0
RPS6KA2	0	0	0	0	0	0
SLC12A6	0	0	0	0	0	0
SLC16A4	0	0	0	0	0	0
STX1B	0	0	0	0	0	0
SYNPO	0	0	0	0	0	0
SYT8	0	0	0	0	0	0
TMEM144	0	0	0	0	0	0
TXLNB	0	0	0	0	0	0
YPEL2	0	0	0	0	0	0
YPEL5	0	0	0	0	0	0
ZFYVE1	0	0	0	0	0	0
ZNF323	0	0	0	0	0	0
PDE4C	0	0	0	0	0	0
Overlap	44	43	28	22	20	8
